# Supplementary material for: Magmatic genesis, hydration, and subduction of the tholeiitic eclogite-facies Allalin gabbro (Western Alps, Switzerland)
Source: Swiss J Geosci. 2024 Jun 19;117(1):12. doi: 10.1186/s00015-024-00461-8 (PMC11186922; doi:10.1186/s00015-024-00461-8)
Supplement: Supplementary file 1 — Additional file 1. Table S1. LA-ICP-MS major to trace element concentrations [µg/g] of in-house standards. Average concentrations and standard deviations are reported to ensure measurement reproducibility between analytical sessions of in-situ mineral measurements. [file 15_2024_461_MOESM1_ESM.xlsx]

## Sheet: Sheet1
		Table S1	LA-ICP-MS major to trace element concentrations [µg/g] of in-house standards
		In-house standard	Opx-1													Ol-W2
		Mineral	Orthopyroxene													Olivine
		No.	1	2	3	4	5	6	7	8	9	10	11	Average	2SD	1	2	3	4	5	6	7	8	9	10	11	12	Average	2SD
		[wt%]
		SiO2	57.2472	57.4249	57.3638	57.1345	57.1888	57.4008	57.4501	57.5566	57.251	57.3015	57.3685	57.3353	0.236771	40	39.8174	39.9502	39.7237	39.7233	39.6299	40.1567	40.2055	39.9353	39.8755	39.793	39.6576	39.8723	0.370126
		TiO2	0.0340698	0.0336779	0.0337613	0.0337603	0.0337069	0.0331385	0.0333992	0.0332603	0.0336602	0.0331176	0.0333249	0.0335343	0.000579369	0.00452282	0.00441162	0.00449746	0.00461063	0.00445595	0.00446662	0.00441931	0.00449028	0.0044234	0.00447535	0.00465059	0.00452293	0.00449558	0.000147316
		Al2O3	0.193919	0.193649	0.191995	0.196126	0.194561	0.193446	0.193752	0.195676	0.193291	0.192798	0.19509	0.194027	0.00235797	0.0234778	0.0233834	0.0235184	0.0238841	0.0238375	0.0236049	0.0229877	0.0232144	0.0230423	0.0239737	0.0238341	0.0233891	0.0235123	0.00065697
		FeO	6.52978	6.51734	6.52411	6.53331	6.477	6.48705	6.47011	6.48644	6.44874	6.43616	6.44073	6.48643	0.0683429	11.2201	11.2407	11.1813	11.1316	11.1653	11.1597	11.1642	11.1165	11.1889	11.1062	11.1413	11.0894	11.1588	0.0902093
		MnO	0.260911	0.261862	0.260844	0.261914	0.259402	0.262257	0.261514	0.260516	0.259768	0.25905	0.260466	0.260773	0.0020253	0.162526	0.162337	0.161912	0.160365	0.160774	0.160711	0.162538	0.161962	0.162334	0.161392	0.160949	0.161577	0.161615	0.00153879
		MgO	35.5007	35.336	35.3996	35.6053	35.6226	35.3876	35.3525	35.2371	35.5768	35.5438	35.4688	35.4573	0.237702	48.4863	48.6476	48.5789	48.8508	48.8189	48.9235	48.3823	48.3853	48.5804	48.7244	48.7774	48.9636	48.6766	0.397115
		CaO	0.186616	0.185743	0.178494	0.187947	0.17707	0.188274	0.191307	0.183284	0.189699	0.186965	0.186205	0.1856	0.00839759	0.0929302	0.0938285	0.0894098	0.0948901	0.0933953	0.0880334	0.0964933	0.0928973	0.0954359	0.0939524	0.088799	0.089986	0.0925043	0.00555356
		Na2O	0.0467805	0.0467794	0.0473228	0.047082	0.0468583	0.0474801	0.0472435	0.0470904	0.0469601	0.0465634	0.046941	0.0470092	0.000511851	0.0102062	0.0103112	0.0101668	0.0101744	0.0101311	0.0100799	0.0102879	0.010153	0.0101947	0.0100244	0.0101225	0.0100179	0.0101558	0.000180793
		K2O	<0.00005	<0.00007	<0.00007	<0.00004	<0.00004	<0.00005	<0.00005	<0.00005	<0.00004	<0.00003	<0.00004	<0.00005	2e-05	<0.00005	<0.00005	<0.00006	<0.00004	<0.00005	<0.00004	<0.00005	<0.00005	<0.00005	<0.00003	<0.00003	<0.00003	<0.00004	2e-05
		[µg/g]
		Li	12.9445	13.1527	12.9666	13.0463	12.7755	12.9222	12.9112	13.1788	13.0679	12.6989	12.857	12.9565	0.297239	2.21027	2.08371	2.0586	2.12876	2.15878	2.08112	2.02578	2.07593	2.11804	2.11899	2.12915	2.11454	2.10864	0.0967025
		B	8.47136	8.53484	8.66567	8.39956	8.45582	8.4387	8.40894	8.37962	8.47961	8.29503	8.36687	8.44509	0.194987	0.116941	0.151213	0.125467	0.117319	0.107311	0.124008	0.094771	0.0782307	0.101407	0.0813477	0.0776512	0.094951	0.105885	0.0445121
		Sc	3.64796	3.53028	3.52851	3.5986	3.56151	3.40836	3.45214	3.41521	3.43258	3.42486	3.41902	3.49264	0.168713	4.27259	4.37435	4.32916	4.33065	4.38609	4.36164	4.17919	4.25406	4.21607	4.25274	4.24421	4.30326	4.292	0.131591
		V	12.0826	11.9982	11.9825	12.0297	11.9976	12.0839	12.1017	12.1212	12.0316	12.1054	12.0747	12.0554	0.098071	4.13983	4.15396	3.9921	4.11468	4.15884	4.13086	4.17353	4.24184	4.15252	4.15495	4.14666	4.2036	4.14695	0.118376
		Cr	64.7657	64.9597	65.9601	64.7328	64.0598	65.3305	65.0257	64.8902	65.3483	64.7727	64.9836	64.9845	0.943676	163.257	163.215	162.444	162.381	162.245	161.535	161.467	163.108	163.325	161.793	163.487	163.012	162.606	1.45451
		Co	26.4791	26.3184	26.3557	25.8879	25.8109	26.2346	26.3699	26.3146	26.0402	25.9079	25.8112	26.1391	0.50175	148.91	150.625	148.01	149.58	147.905	148.342	148.331	146.364	147.036	148.88	148.632	148.725	148.445	2.20619
		Ni	60.1995	58.9507	61.4607	58.9213	59.4592	58.7842	60.6731	58.4534	59.9037	59.4599	59.8587	59.6477	1.78986	2559.36	2578.37	2538.54	2523.2	2514.32	2508.29	2541.91	2527.55	2503.3	2472.23	2491.21	2484.2	2520.21	62.341
		As	0.0518488	0.0500434	<0.041	0.0430252	0.0569261	0.0452189	0.045437	0.0417438	0.0450001	0.032385	0.0370901	0.045*	0.0141556	<0.033	<0.032	<0.033	<0.021	<0.028	<0.020	<0.026	<0.028	<0.029	<0.018	<0.021	<0.019	<0.026	0.011
		Rb	<0.008	<0.014	<0.013	<0.006	<0.007	<0.008	<0.010	<0.010	<0.008	<0.005	<0.007	<0.009	0.006	<0.011	<0.011	<0.009	<0.007	<0.009	<0.007	<0.009	<0.010	<0.009	<0.006	<0.006	<0.005	<0.008	0.004
		Sr	0.00370267	0.0047052	0.00364435	0.00264601	0.00385249	0.00429106	0.0029694	0.00318094	0.00203783	0.004	0.00422067	0.00356824	0.00157901	0.00407831	0.00600706	0.00590014	0.00272837	0.00402612	0.00442819	0.00447441	0.00655564	<0.003	0.00356031	0.00426015	0.00515176	0.005*	0.00229048
		Y	0.216332	0.196548	0.203458	0.204809	0.216495	0.211734	0.211077	0.220767	0.207443	0.205766	0.215859	0.210026	0.0143089	0.0647177	0.0630173	0.0638228	0.06207	0.0615432	0.0587768	0.0619389	0.0635871	0.0680233	0.0649624	0.0625818	0.0618502	0.0630743	0.00453015
		Zr	0.122195	0.120892	0.121271	0.126836	0.132779	0.116015	0.1324	0.138765	0.129619	0.130998	0.125148	0.126993	0.0132839	0.0367022	0.0359285	0.0357248	0.0398615	0.029896	0.0308276	0.0357301	0.0319943	0.0311783	0.0304233	0.0353476	0.029987	0.0336334	0.00658753
		Nb	0.00110356	0.000894906	0.00233624	0.000872397	0.000907315	<0.002	0.00123103	0.000988941	0.000844646	0.000936812	<0.002	0.001*	0.000942195	0.0024455	0.00231142	0.00173755	0.00149991	0.00154942	0.00159772	<0.002	0.00351369	0.00186761	0.000921402	0.00269764	0.00238868	0.002*	0.00142318
		Mo	0.0455835	0.0350504	0.0627402	0.0525271	0.035973	0.0434157	0.0342543	0.0328364	0.0479561	0.0512885	0.0421017	0.0439752	0.018552	0.0376931	0.0312781	0.0281548	0.0176106	0.0272856	0.0214356	0.0362586	0.018752	0.0344659	0.0279241	0.0316956	0.0300773	0.0285526	0.0130191
		Sb	<0.024	<0.032	<0.034	<0.018	<0.021	<0.023	<0.024	<0.025	<0.019	<0.014	<0.017	<0.023	0.012	<0.027	<0.026	<0.025	<0.019	<0.019	<0.016	<0.024	<0.023	<0.027	<0.015	<0.015	<0.014	<0.021	0.01
		Cs	<0.007	<0.009	<0.007	<0.005	<0.004	<0.007	<0.006	<0.006	<0.004	<0.005	<0.004	<0.006	0.003	<0.008	<0.008	<0.006	<0.006	<0.005	<0.006	<0.006	<0.006	<0.007	<0.003	<0.004	<0.004	<0.006	0.003
		Ba	<0.018	<0.008	<0.032	<0.015	<0.006	<0.021	<0.024	<0.008	<0.005	<0.005	<0.005	<0.013	0.019	<0.008	<0.008	<0.009	<0.006	<0.006	<0.006	<0.008	<0.020	<0.007	<0.018	<0.020	<0.013	<0.011	0.011
		La	<0.002	0.00088718	0.000992514	<0.002	0.00202329	<0.002	0.00120193	0.000965604	0.00103094	<0.002	<0.002	0.001*	6.56724e-05	<0.001	<0.001	<0.003	<0.001	0.001	<0.001	<0.002	<0.001	<0.001	<0.0004	<0.0005	<0.0005	<0.001**	0.001
		Ce	0.00366249	0.00578675	0.00579191	0.00400689	0.005324	0.00443427	0.00525674	0.00457708	0.00466828	0.00640197	0.00481971	0.00497546	0.00164834	<0.001	<0.001	<0.001	<0.002	<0.001	<0.002	<0.001	<0.001	<0.003	<0.001	<0.001	<0.001	<0.001	0.001
		Pr	0.000676869	0.00268333	0.00191039	0.00178335	0.00129824	<0.002	<0.001	0.0013286	0.000680859	0.00166136	0.00163252	0.002*	0.00151728	<0.001	<0.001	<0.002	<0.001	<0.0005	<0.0005	<0.001	<0.001	<0.002	<0.001	<0.0005	<0.001	<0.001	0.001
		Nd	0.0117587	0.00847483	0.00632042	0.00929193	0.00966258	0.0108926	0.0100378	0.0135456	0.0127929	0.0128328	0.0137303	0.0108491	0.00467982	<0.004	<0.011	<0.004	<0.003	<0.003	<0.003	<0.011	<0.004	<0.003	<0.009	<0.008	<0.007	<0.006	0.006
		Sm	<0.004	0.00797243	<0.024	0.00466269	0.00848588	<0.012	0.0113907	<0.014	0.00558285	0.00891682	<0.011	0.008*	0.00484907	0.00489997	<0.005	<0.015	<0.004	<0.013	<0.003	<0.012	<0.005	<0.014	<0.003	<0.009	<0.010	<0.008**	0.009
		Eu	<0.003	<0.006	<0.006	<0.004	<0.004	0.00241657	0.00501651	<0.004	0.00137692	0.00427627	0.00300154	0.003*	0.00290401	<0.001	<0.001	<0.002	<0.001	<0.001	0.0011314	<0.001	<0.001	<0.001	<0.001	<0.003	<0.002	<0.001**	0.001
		Gd	<0.013	0.0125284	<0.018	0.0206047	<0.010	0.0137197	<0.017	0.00677919	0.0173706	0.01445	<0.009	0.014*	0.00934745	<0.014	<0.005	<0.005	<0.010	<0.003	<0.003	<0.005	<0.014	<0.004	<0.003	<0.009	<0.009	<0.007	0.008
		Tb	0.00344025	0.0030631	0.0029373	0.00239919	0.00276646	0.00278693	0.00289272	0.00262194	0.00198503	0.00284537	0.0035316	0.00284272	0.00086756	<0.002	<0.002	<0.001	<0.002	<0.002	<0.001	<0.002	<0.002	0.000772114	<0.001	0.000450453	<0.0003	<0.001**	0.001
		Dy	0.0372443	0.0268093	0.0259946	0.035229	0.0305746	0.0315087	0.0290688	0.0319321	0.023061	0.0320751	0.0274549	0.0300866	0.00829707	0.007	0.00889938	0.00728418	0.00823389	0.00729023	0.0061504	0.0081223	0.00377108	0.00472467	0.00271942	<0.005	0.00704985	0.006*	0.0039087
		Ho	0.00838326	0.0077372	0.00939782	0.0057368	0.00716441	0.00711153	0.00671056	0.00551116	0.00782878	0.00899029	0.00682691	0.00739988	0.00245447	0.00249024	0.00122261	<0.001	0.0029614	0.00245804	<0.002	<0.002	<0.002	<0.002	0.00241325	0.00193653	0.00294749	0.002*	0.00121328
		Er	0.0227595	0.0333795	0.0505163	0.0380271	0.0360068	0.0413466	0.034026	0.0407374	0.0350256	0.0414415	0.0296597	0.0366296	0.0143991	0.0100435	<0.009	0.0136952	0.00902895	0.00871945	0.00749113	0.0111485	0.0198905	<0.009	0.0154761	0.00675529	0.0127763	0.012*	0.00809178
		Tm	0.00788457	0.00681663	0.00836007	0.0073807	0.00792209	0.00792597	0.00690706	0.00849441	0.00823584	0.00763993	0.00788671	0.00776854	0.00109292	0.00255186	0.00222845	0.00306424	0.00264509	<0.002	0.00378336	0.00154554	0.00390952	0.0028401	0.0028121	0.00287943	0.00260039	0.003*	0.00131169
		Yb	0.0627221	0.0801804	0.0767024	0.089876	0.0697043	0.0645949	0.0685113	0.067522	0.0679167	0.0730442	0.0739499	0.0722476	0.0155934	0.025508	0.030125	0.0380396	0.0304009	0.0326079	0.0287155	0.0305051	0.0294069	0.0304299	0.0317249	0.0343039	0.0285648	0.030861	0.00629272
		Lu	0.01452	0.0160066	0.0155198	0.0137157	0.0135722	0.0149551	0.0157791	0.016016	0.0158656	0.0152174	0.0136802	0.0149862	0.00193692	0.00815242	0.00794189	0.00659252	0.00571339	0.00623882	0.00773685	0.00693776	0.00695138	0.00769073	0.00647121	0.00736687	0.00731299	0.00709224	0.00148354
		Hf	0.00854506	0.0107788	0.00775247	0.00617012	0.00797998	0.0067257	0.00930865	0.0116341	0.0079858	0.00774403	0.00952921	0.00855945	0.00328228	<0.002	<0.002	<0.002	<0.002	<0.002	<0.002	<0.007	<0.010	<0.010	<0.001	<0.001	0.00172323	<0.004**	0.007
		Ta	<0.001	<0.001	<0.003	<0.001	<0.0005	<0.002	<0.001	<0.001	<0.0004	<0.002	<0.0004	<0.001	0.002	<0.002	0.000994654	<0.001	<0.001	<0.002	<0.001	<0.001	<0.002	<0.001	<0.0004	<0.001	<0.001	<0.001**	0.001
		W	<0.007	<0.003	<0.009	<0.006	<0.002	<0.003	<0.009	<0.003	<0.006	<0.004	<0.006	<0.005	0.005	<0.007	<0.003	<0.008	<0.006	<0.002	<0.007	<0.008	<0.007	<0.007	<0.002	<0.006	<0.005	<0.006	0.004
		Pb	<0.007	<0.011	<0.009	<0.007	<0.006	<0.007	<0.007	<0.008	<0.005	<0.005	<0.004	<0.007	0.004	<0.009	<0.006	<0.007	<0.004	<0.007	<0.007	<0.008	<0.009	<0.009	<0.005	<0.006	<0.005	<0.007	0.003
		Bi	<0.005	<0.007	<0.006	<0.004	<0.004	<0.006	<0.005	<0.005	<0.006	0.00297533	<0.004	<0.005**	0.002	<0.006	<0.006	<0.006	<0.004	<0.004	<0.005	<0.003	<0.006	<0.005	<0.004	<0.004	<0.003	<0.005	0.002
		Th	<0.002	0.00147017	<0.003	<0.002	0.000668031	<0.002	0.00294672	0.0016199	<0.002	0.00165218	<0.002	0.002*	0.00163607	<0.001	<0.003	<0.003	<0.002	<0.001	<0.002	<0.001	<0.002	<0.003	<0.001	<0.002	<0.0004	<0.002	0.002
		U	<0.007	<0.001	<0.001	<0.001	<0.001	<0.001	<0.002	<0.001	<0.001	<0.001	<0.002	<0.002	0.004	<0.002	<0.003	<0.001	<0.001	<0.001	<0.001	0.000924705	<0.001	<0.001	<0.001	<0.002	<0.002	<0.001**	0.001
			Notes:
			<VALUE	represents apparent element concentrations below the respective limit of detection (LOD)
			*	most values are above the LOD, average calculated based on values which are above LOD
			**	most values below the LOD, average LOD calculated based on reported limits of detection
