# Supplementary material for: Magmatic genesis, hydration, and subduction of the tholeiitic eclogite-facies Allalin gabbro (Western Alps, Switzerland)
Source: Swiss J Geosci. 2024 Jun 19;117(1):12. doi: 10.1186/s00015-024-00461-8 (PMC11186922; doi:10.1186/s00015-024-00461-8)
Supplement: Supplementary file 2 — Additional file 2. Table S2. LA-ICP-MS major to trace element concentrations [µg/g] of the BRP-1 PPP standard. Average concentrations and standard deviations are reported for quality control of the bulk rock measurements. [file 15_2024_461_MOESM2_ESM.xlsx]

## Sheet: Sheet1
		Table S2	LA-ICP-MS major to trace element concentrations [µg/g] of in-house standards
		In-house standard	BRP-1								BRP-1
		Sample analyzed	Basaltic dykes								Mg-gabbros
		No.	1	2	3	4	5	6	Average	2SD	1	2	3	4	5	6	Average	2SD
		[wt%]
		SiO2	52.9903	52.6683	52.5333	52.2536	52.1747	52.3918	52.502	0.598673	53.3605	53.4073	53.4537	53.3025	53.3822	53.1472	53.3422	0.215786
		TiO2	3.34144	3.48832	3.41803	3.46338	3.51187	3.48807	3.45185	0.125575	3.39916	3.40062	3.39917	3.4168	3.42839	3.43118	3.41255	0.0298857
		Al2O3	12.754	12.6474	12.6384	12.9439	12.7869	12.7553	12.7543	0.222458	12.3299	12.5094	12.4325	12.524	12.4191	12.471	12.4477	0.141664
		FeO	13.9856	14.2721	14.3614	14.2616	14.3855	14.3	14.261	0.287115	14.1874	13.8669	13.9934	13.9625	14.0967	14.0504	14.0262	0.222772
		MnO	0.195882	0.206321	0.201417	0.203975	0.205369	0.203414	0.20273	0.00751019	0.20644	0.202457	0.203465	0.203116	0.205142	0.204566	0.204198	0.00293827
		MgO	3.88233	3.79932	3.90776	3.88997	3.89004	3.89665	3.87768	0.0786424	3.70822	3.76443	3.71767	3.75065	3.72641	3.76968	3.73951	0.0512423
		CaO	8.1909	8.23214	8.26151	8.2489	8.34389	8.28903	8.26106	0.104115	7.89292	7.96059	7.89871	7.96905	7.84142	8.02266	7.93089	0.130363
		Na2O	2.64553	2.65113	2.666	2.69449	2.66764	2.6575	2.66371	0.0345839	2.80723	2.80729	2.81204	2.78754	2.79472	2.81348	2.80372	0.0206365
		K2O	1.46962	1.50023	1.47022	1.49847	1.49213	1.48814	1.48647	0.0270724	1.56089	1.54013	1.55182	1.541	1.5408	1.54758	1.54704	0.0164436
		P2O5	0.544328	0.534665	0.541902	0.541727	0.541906	0.530104	0.539105	0.0109751	0.547362	0.540788	0.537546	0.542875	0.565071	0.542187	0.545971	0.0197689
		[µg/g]
		Li	6.68327	6.83949	6.73984	7.04795	7.29652	7.06452	6.94527	0.464907	6.97534	6.5416	6.90114	6.54022	7.18428	6.65854	6.80019	0.523764
		Be	2.14889	2.13274	1.96005	2.10582	2.16515	2.18518	2.1163	0.162449	2.12353	2.08138	1.9987	2.18633	1.99676	1.98728	2.06233	0.163623
		B	2.5202	2.61598	2.64159	2.97855	2.55169	2.67713	2.66419	0.328892	3.07626	2.82434	3.00215	2.72607	3.05136	2.93494	2.93585	0.274073
		Sc	30.6561	30.6188	30.4911	30.774	30.8883	30.4932	30.6536	0.313596	28.4727	29.1475	28.8473	29.3001	28.8073	29.5989	29.029	0.801993
		V	405.281	417.335	415.035	417.253	415.443	427.546	416.316	14.204	410.755	404.476	409.721	414.266	415.651	417.26	412.022	9.35902
		Cr	24.1447	22.3892	13.1079	15.3357	16.2254	13.3712	17.429	9.40948	15.1416	13.6919	13.3138	12.7409	12.7995	11.5816	13.2115	2.36885
		Co	36.5791	37.1241	36.7806	37.6723	38.2863	37.7944	37.3728	1.30984	37.2449	36.4478	37.1485	36.6221	37.1342	37.6557	37.0422	0.879527
		Ni	25.7486	28.1727	20.7038	25.2414	26.0387	24.5973	25.0837	4.92678	27.317	22.3653	21.493	21.4584	21.4182	23.3736	22.9042	4.58462
		Cu	155.809	159.109	158.009	160.561	158.729	164.319	159.423	5.72062	160.878	153.841	153.794	151.746	153.381	153.333	154.495	6.43828
		Zn	129.448	125.15	128.652	129.483	135.654	131.295	129.947	6.90175	134.315	133.344	130.164	130.072	136.879	133.127	132.984	5.1787
		Ga	23.4351	23.7707	23.2848	23.6161	23.9824	23.3371	23.571	0.541312	23.2107	22.8005	22.6274	22.3511	23.1487	23.0439	22.8637	0.667373
		Ge	2.0996	1.84735	1.91564	2.00599	1.96948	2.01512	1.97553	0.174226	2.0668	1.99621	2.00276	1.99251	2.0172	2.0522	2.02128	0.0622471
		As	0.453495	0.440004	0.437987	0.555991	0.561602	0.456017	0.484183	0.11652	0.469727	0.503103	0.530903	0.503169	0.516001	0.510574	0.505579	0.0407152
		Se	<1.85	<1.93	<1.87	<1.92	<1.86	<1.76	<1.87*	0.12182	1.29509	<1.10	<1.12	<1.13	<1.19	1.30992	<1.14*	0.0774597
		Rb	34.136	34.417	34.943	34.6553	34.225	33.7955	34.362	0.808679	34.2961	33.2449	33.529	33.1478	33.3138	33.9214	33.5755	0.895214
		Sr	507.657	515.677	518.856	520.003	527.797	519.173	518.194	13.092	467.85	464.96	463.221	468.508	468.713	472.861	467.686	6.68762
		Y	42.8817	41.8854	43.0351	42.4189	42.6894	42.7912	42.6169	0.826988	37.5045	37.7016	37.0163	37.5627	37.3968	37.4595	37.4402	0.464238
		Zr	324.813	321.152	323.099	328.254	328.319	324.034	324.945	5.72491	290.989	288.56	286.04	291.415	285.657	288.71	288.562	4.80406
		Nb	28.6428	29.856	29.2783	29.5852	30.0507	29.817	29.5383	1.02485	26.6626	26.4667	26.5142	26.3913	26.5524	26.6613	26.5414	0.215467
		Mo	1.61691	1.63178	1.45094	1.56267	1.5447	1.55542	1.5604	0.12821	1.55056	1.53905	1.50228	1.45756	1.41574	1.45094	1.48602	0.106669
		Ag	0.0680815	0.0778382	0.0782027	0.0799926	0.0593416	0.0733155	0.0727954	0.0157472	0.0720459	0.0816445	0.0646184	0.0575609	0.0767776	0.0864574	0.0731841	0.0215299
		Cd	<0.098	<0.105	<0.101	<0.105	<0.100	<0.095	<0.101*	0.00786554	0.057608	<0.054	<0.055	0.0790472	0.076373	0.0750307	0.072***	0.019497
		In	0.11626	0.117977	0.103681	0.109303	0.110742	0.108438	0.111067	0.0105601	0.117752	0.108379	0.100326	0.110888	0.106554	0.107826	0.108621	0.0113944
		Sn	1.96716	1.98789	2.00716	2.02817	2.03479	1.97583	2.00017	0.055603	1.93305	1.87202	1.86296	1.86846	1.82819	1.89429	1.8765	0.0699507
		Sb	0.085727	0.0654462	0.0779615	0.0491376	0.0828728	0.0582949	0.0699067	0.0292489	0.0470625	0.0470764	0.0517806	0.0651256	0.0807858	0.0556718	0.0579171	0.0261225
		Cs	0.35825	0.377409	0.333045	0.387417	0.368731	0.365575	0.365071	0.0372816	0.366577	0.356469	0.344513	0.354255	0.371137	0.381309	0.362377	0.026424
		Ba	551.26	549.573	560.994	560.86	548.702	550.063	553.575	11.5092	516.647	512.37	512.686	520.997	520.043	522.404	517.524	8.6239
		La	42.3292	42.374	43.5318	43.0504	42.4537	42.4397	42.6965	0.974321	39.5226	39.668	39.4099	40.0074	40.3251	40.3542	39.8812	0.816229
		Ce	92.5896	92.9786	95.3328	93.6428	93.971	94.2805	93.7992	1.95429	87.8917	87.8003	87.302	89.126	89.0692	89.9182	88.5179	2.004
		Pr	12.1828	11.8656	12.3513	12.167	12.1342	12.1948	12.1493	0.31628	11.0266	11.0967	11.1517	11.3904	11.2446	11.3153	11.2042	0.274995
		Nd	52.5056	53.6551	54.4759	54.663	53.8907	53.6442	53.8057	1.53111	48.2434	48.7318	48.5235	49.1094	48.8594	49.4221	48.8149	0.837072
		Sm	11.3871	11.4218	11.6623	11.4618	11.8099	11.7699	11.5855	0.370661	10.3106	10.4993	10.4384	10.606	10.5883	10.9336	10.5627	0.422506
		Eu	3.56789	3.52923	3.58037	3.58908	3.46366	3.55837	3.5481	0.0925377	3.2149	3.18485	3.19345	3.23199	3.27886	3.23318	3.22287	0.0675163
		Gd	10.8181	10.6567	10.7902	10.7552	10.895	10.7389	10.7757	0.160402	9.82999	9.91131	9.77114	9.70888	9.98995	9.68134	9.81544	0.238591
		Tb	1.46617	1.41142	1.49654	1.49365	1.46125	1.48617	1.4692	0.063527	1.31453	1.33164	1.2841	1.32035	1.33506	1.32778	1.31891	0.0372511
		Dy	8.81609	8.52229	8.55201	8.73192	8.77529	8.43612	8.63895	0.311023	7.78739	7.70292	7.61596	7.79435	7.86645	7.76915	7.75604	0.172642
		Ho	1.60046	1.52731	1.60582	1.60315	1.61437	1.56739	1.58642	0.0662762	1.47386	1.40849	1.45227	1.46499	1.47208	1.44368	1.45256	0.0490785
		Er	4.4094	4.30777	4.33546	4.4404	4.46294	4.22125	4.36287	0.183372	3.88401	3.89659	3.91922	3.95941	3.95691	3.91658	3.92212	0.0616042
		Tm	0.53724	0.547419	0.536231	0.576877	0.530935	0.557998	0.547783	0.0344019	0.492008	0.49444	0.490206	0.490987	0.496444	0.484161	0.491374	0.00844018
		Yb	3.46934	3.42824	3.54438	3.55552	3.40503	3.41841	3.47015	0.13107	3.19596	3.18104	3.06236	3.21815	3.15641	3.3317	3.19094	0.175272
		Lu	0.485774	0.488824	0.490617	0.496718	0.487159	0.487841	0.489489	0.00779305	0.431615	0.448108	0.433744	0.44132	0.441207	0.441037	0.439505	0.0119328
		Hf	7.96958	7.73708	7.75473	7.81694	7.86854	7.99617	7.85717	0.216555	7.25725	7.21323	7.1082	7.09723	7.23481	7.15746	7.17803	0.134365
		Ta	1.7155	1.79014	1.77154	1.72425	1.73053	1.73915	1.74519	0.0585546	1.58127	1.56438	1.59173	1.57233	1.60284	1.60134	1.58565	0.0313418
		W	0.4684	0.438097	0.435119	0.435993	0.473341	0.430349	0.446883	0.0376357	0.425941	0.4357	0.430487	0.4222	0.453916	0.432249	0.433415	0.0222183
		Pb	5.2564	5.27141	5.1525	5.4806	5.43616	5.52336	5.35341	0.294494	5.3018	5.07102	5.36491	5.19155	5.33895	5.15693	5.23753	0.231478
		Bi	0.0306284	0.0259314	0.026786	0.0222724	0.0206735	0.0246338	0.0251543	0.00703628	0.0257845	0.0221503	0.0231706	0.024844	0.025885	0.0257261	0.0245934	0.00315284
		Th	4.14735	4.12683	4.08593	4.14615	4.14823	4.24441	4.14982	0.104229	3.70509	3.67477	3.74901	3.69811	3.70191	3.77038	3.71655	0.0714543
		U	0.7804	0.795934	0.805438	0.822725	0.765793	0.782389	0.792113	0.0405337	0.777894	0.76334	0.786605	0.786807	0.781725	0.776646	0.778836	0.0173911
			Notes:
			<VALUE	represents apparent element concentrations below the respective limit of detection (LOD)
			*	all values are above the LOD, average LOD calculated
			**	most values below the LOD, average LOD calculated based on reported limits of detection
			***	most values are above the LOD, average calculated based on values which are above LOD
