# Supplementary material for: Magmatic genesis, hydration, and subduction of the tholeiitic eclogite-facies Allalin gabbro (Western Alps, Switzerland)
Source: Swiss J Geosci. 2024 Jun 19;117(1):12. doi: 10.1186/s00015-024-00461-8 (PMC11186922; doi:10.1186/s00015-024-00461-8)
Supplement: Supplementary file 5 — Additional file 5. Table S3. LA-ICP-MS major to trace element concentrations [µg/g] of basalt dykes, pillow basalts and Mg-gabbros. [file 15_2024_461_MOESM5_ESM.xlsx]

## Sheet: Sheet1
		Table S3	LA-ICP-MS major to trace element concentrations [µg/g] of basalt dykes, pillow basalts and Mg-gabbros
		Rock type	Basalt dykes																								Pillow basalts																					Magmatic Mg-gabbro
		Sample	AG22.12								AG22.13								AG22.14								PF18-20							PF18-25o							PF18-26							AG22.3
		No.	1	2	3	4	5	6	Average	2SD	1	2	3	4	5	6	Average	2SD	1	2	3	4	5	6	Average	2SD	1	2	3	4	5	Average	2SD	1	2	3	4	5	Average	2D	1	2	3	4	5	Average	2D	1	2
		[wt%]
		SiO2	50.2172	50.1823	50.4747	50.5514	50.3763	50.4153	50.3695	0.28921	49.1821	49.2477	48.7477	49.0421	48.8239	48.9366	48.9967	0.394901	48.1707	48.3311	47.9763	48.3208	48.2474	48.2236	48.2117	0.260223	53.5339	53.241	53.1115	53.3623	52.9628	53.2423	0.441201	54.022	53.8279	53.8976	54.1744	54.1843	54.0212	0.320483	39.985	40.0132	40.1482	40.3878	40.1281	40.1325	0.318474	47.5868	47.8244
		TiO2	1.25486	1.2992	1.29979	1.29493	1.28056	1.28178	1.28519	0.0341467	1.08544	1.05092	1.09785	1.05833	1.07099	1.07556	1.07318	0.0344697	2.08417	2.15719	2.15235	2.07975	2.13205	2.05892	2.11074	0.0834035	1.55548	1.59503	1.56682	1.44752	1.57278	1.54753	0.115457	1.66354	1.70171	1.66243	1.71932	1.62472	1.67434	0.0741146	2.18854	2.08564	2.06754	2.09287	2.08816	2.10455	0.095848	0.0769784	0.0744351
		Al2O3	16.5806	16.7631	16.638	16.5507	16.4954	16.5127	16.5901	0.197618	19.5365	19.4645	19.7846	19.7594	19.7661	19.6474	19.6598	0.268741	16.2319	15.8687	16.0567	16.0369	15.8335	15.8141	15.9736	0.327045	14.7098	14.6043	14.7691	14.8277	15.0043	14.783	0.297464	15.9069	15.9807	15.8157	15.6955	15.8202	15.8438	0.214553	18.6641	18.7317	18.8948	18.5925	18.8728	18.7512	0.261828	16.794	16.7376
		FeO	7.9649	7.8662	7.88318	7.87123	8.03217	7.96719	7.93081	0.134915	6.28992	6.28055	6.28448	6.22912	6.30762	6.23991	6.27194	0.0612314	12.3064	12.4393	12.5186	12.2106	12.4213	12.53	12.4044	0.24894	7.79854	8.12489	8.11401	8.0158	8.03509	8.01767	0.262874	7.97886	7.93406	8.13353	8.01567	8.00478	8.01338	0.148321	10.8592	10.7681	10.5354	10.6358	10.499	10.6595	0.305645	6.49169	6.39057
		MnO	0.134096	0.133097	0.135523	0.134978	0.13878	0.134749	0.135204	0.00387987	0.146208	0.144755	0.145536	0.142956	0.144036	0.14896	0.145408	0.00415636	0.244129	0.238969	0.239203	0.239357	0.240123	0.241469	0.240542	0.00395674	0.0899071	0.0931448	0.0930741	0.0916865	0.0933728	0.0922371	0.00292339	0.0945099	0.0934256	0.0928845	0.0951854	0.092738	0.0937487	0.00212517	0.215505	0.217367	0.205393	0.213545	0.207268	0.211816	0.0104567	0.0873414	0.0883733
		MgO	6.97533	7.01654	6.91413	6.95167	7.00482	6.96253	6.97084	0.0743854	6.03034	6.14631	6.0759	6.10369	6.09122	6.09434	6.0903	0.0755625	6.92263	6.87396	6.86443	6.98779	6.94879	6.9821	6.92995	0.105454	11.5431	11.5	11.5374	11.4274	11.4697	11.4955	0.0966054	4.47752	4.50543	4.50626	4.435	4.48642	4.48213	0.0581939	15.7365	15.7864	15.952	15.7728	15.9136	15.8323	0.189141	15.1875	15.135
		CaO	9.51881	9.42409	9.32946	9.31847	9.26952	9.31575	9.36268	0.18349	11.0457	10.9865	11.1245	10.938	11.0753	11.0489	11.0365	0.131707	8.296	8.33792	8.50123	8.38393	8.3864	8.32405	8.37159	0.145017	2.67494	2.66037	2.72949	2.72699	2.74149	2.70666	0.0727773	7.49634	7.5471	7.43566	7.54353	7.49024	7.50257	0.091262	3.04945	3.03798	2.88753	2.98121	2.97405	2.98605	0.128799	8.18646	8.16523
		Na2O	4.12397	4.07967	4.0863	4.08422	4.16536	4.16215	4.11695	0.07918	3.17848	3.17009	3.2359	3.22012	3.2036	3.28769	3.21598	0.0858934	3.3733	3.37622	3.30816	3.36654	3.41476	3.42856	3.37792	0.0845756	5.424	5.50311	5.40981	5.40176	5.4418	5.43609	0.0808697	6.76953	6.8561	6.86203	6.75657	6.70065	6.78898	0.138102	2.21064	2.25344	2.24292	2.23155	2.22964	2.23364	0.0320591	2.12872	2.12067
		K2O	0.0714374	0.0725342	0.0717653	0.0766224	0.0731597	0.0726874	0.0730344	0.00373322	0.140531	0.137943	0.142215	0.145153	0.150068	0.151503	0.144569	0.0107479	0.0405388	0.0390809	0.0382175	0.0386427	0.0379035	0.0384033	0.0387978	0.00188203	0.0221237	0.0231685	0.0232636	0.0238658	0.0227838	0.0230411	0.00128589	0.569388	0.546303	0.578509	0.547401	0.58012	0.564344	0.0329773	0.0288643	0.0304165	0.0312727	0.0309578	0.0302218	0.0303466	0.00185711	0.0541057	0.0573088
		P2O5	0.151953	0.156557	0.160355	0.158974	0.157137	0.168387	0.158894	0.0109174	0.0953354	0.101151	0.091832	0.0916914	0.0976819	0.0995463	0.0962063	0.00790232	0.61996	0.627274	0.634536	0.625424	0.627493	0.648554	0.63054	0.0199705	0.237344	0.244025	0.234598	0.263984	0.244732	0.244937	0.0229831	0.233312	0.219124	0.227226	0.229318	0.227803	0.227357	0.0103593	0.606632	0.620352	0.57938	0.605637	0.601631	0.602726	0.0296759	0.00612701	0.00611011
		[µg/g]
		Li	2.27044	2.10026	2.10672	2.323	2.26382	2.38969	2.24232	0.233322	2.36417	2.18226	2.18762	2.33464	2.08835	2.22908	2.23102	0.206081	3.31192	3.2599	3.19992	3.32427	3.20708	3.21541	3.25309	0.109317	13.7564	13.9009	13.5354	13.6063	13.9691	13.7536	0.370759	9.69344	9.89781	9.7524	9.62865	9.77481	9.74942	0.179762	5.58728	5.25644	5.42807	5.5084	5.71454	5.49895	0.307513	1.24687	1.35192
		Be	0.972267	0.874268	1.28034	1.07448	1.03035	1.19699	1.07145	0.296395	0.533082	0.622011	0.65352	0.573643	0.628737	0.846844	0.642973	0.217622	0.596617	0.719895	0.716526	0.491262	0.449103	0.459142	0.572091	0.24936	0.991028	0.754949	0.892083	0.99714	0.756906	0.878421	0.238689	2.63562	2.76952	2.76054	2.68066	2.42481	2.65423	0.250239	0.941676	0.879219	0.902185	0.815014	1.02504	0.912627	0.155673	<0.068	0.1635
		B	0.994383	0.864768	1.1032	1.13227	0.954822	0.961745	1.00186	0.199897	1.33735	1.38752	1.56699	1.53958	1.36303	1.31649	1.41849	0.214923	1.94352	1.70514	1.81973	1.98276	1.79317	1.8326	1.84616	0.2034	1.06108	1.32142	1.5376	1.39377	1.12023	1.28682	0.351268	5.28326	5.3898	5.31822	5.33298	5.62778	5.39041	0.247121	2.67175	2.64052	2.96414	2.73937	2.58085	2.71933	0.265307	0.818594	0.971993
		Sc	32.0931	32.819	31.9805	32.2381	31.7952	32.2857	32.2019	0.70169	24.352	24.0975	23.9785	23.8867	24.1556	23.9501	24.0701	0.339385	31.9848	31.3841	32.3681	31.5454	31.2253	31.3867	31.649	0.875955	20.6842	20.7661	21.2878	21.6178	22.3115	21.3335	1.33519	21.3442	21.3648	21.1284	21.2866	20.6517	21.1551	0.592624	22.412	22.1033	21.7163	22.269	22.6442	22.229	0.623629	7.6415	7.24051
		V	189.585	190.805	190.317	192.483	195.687	195.085	192.327	5.12243	141.972	145.14	142.998	140.43	142.996	145.252	143.131	3.71077	124.509	125.022	122.815	123.714	124.436	125.773	124.378	2.05249	223.485	226.005	227.166	223.902	226.597	225.431	2.94243	248.904	246.913	253.219	250.802	250.587	250.085	4.19915	199.658	194.28	191.902	193.456	192.429	194.345	5.56104	17.661	17.2577
		Cr	165.336	169.703	167.566	173.618	171.81	170.437	169.745	5.92865	258.925	261.411	258.911	261.911	262.385	266.216	261.627	5.39946	219.753	216.557	215.172	219.99	215.586	221.278	218.056	5.18983	117.067	119.942	124.227	119.956	120.831	120.404	4.59146	89.0757	86.8608	90.691	90.1285	89.3693	89.2251	2.93221	84.53	84.7732	84.1612	82.4294	83.986	83.976	1.64171	144.525	135.375
		Co	46.2722	52.7544	49.7992	46.6232	47.6202	47.3854	48.4091	4.91857	38.8512	37.9064	44.7089	38.8776	43.8784	45.1103	41.5555	6.6799	59.8569	56.7399	57.8962	52.2816	56.9135	57.0986	56.7978	4.98542	31.523	32.8373	32.1948	32.4178	31.8505	32.1647	1.01383	27.2135	27.3365	28.1036	27.6219	27.6392	27.5829	0.687743	44.8423	44.8901	42.3033	44.7535	44.1124	44.1803	1.95929	64.3346	78.2537
		Ni	103.107	103.338	105.191	103.567	107.895	102.5	104.266	3.98354	121.562	119.77	119.941	126.184	121.092	129.236	122.964	7.72105	185.684	185.794	183.145	193.954	183.648	189.013	186.873	8.07929	100.74	108.349	102.349	108.064	97.3531	103.371	9.53839	61.8947	55.7787	64.9771	57.3443	63.1509	60.6291	7.8219	62.9913	67.304	62.4702	66.759	65.4264	64.9902	3.90065	664.168	687.11
		Cu	93.1779	88.9258	91.14	108.306	94.3887	94.5012	95.0733	13.6459	9.17729	9.79814	13.0576	11.5704	12.8014	11.9403	11.3909	3.16715	33.0177	42.1776	32.6971	36.4115	34.1523	38.5394	36.166	7.36658	113.026	126.324	123.339	135.396	116.148	122.847	15.7772	11.6159	11.0922	12.6839	11.3455	11.9642	11.7404	1.23769	6740.62	6933.19	6610.64	6078.74	6578.46	6588.33	567.378	45.2056	39.4207
		Zn	43.7855	45.1509	45.6284	49.4964	48.2712	48.5865	46.8198	4.54345	18.9002	31.4222	18.3271	17.8572	18.875	20.0221	20.9006	10.4102	32.8147	31.8358	32.6184	32.9951	32.9285	34.6678	32.9767	1.85876	69.105	72.9297	70.6435	67.8437	69.9323	70.0908	3.79618	86.6947	87.7997	109.546	87.0508	93.0156	92.8213	19.3853	152.007	151.839	150.099	151.169	145.612	150.145	4.72716	26.6016	26.1093
		Ga	14.1867	14.4263	14.6632	14.3414	14.7032	14.5064	14.4712	0.391614	16.158	16.095	16.365	16.2112	16.0523	16.5779	16.2433	0.393482	16.7777	16.6113	16.8292	16.6102	16.8299	16.8087	16.7445	0.210652	13.9784	14.7719	14.0701	14.5199	14.3074	14.3296	0.650402	17.4018	17.4417	18.7004	17.6209	17.9588	17.8247	1.07325	23.7201	23.8129	23.1088	23.4234	22.8607	23.3852	0.720017	7.8561	8.12391
		Ge	1.30805	1.24755	1.18425	1.23412	1.28889	1.2554	1.25304	0.0868887	1.21549	1.00553	1.22515	1.02641	1.16018	1.1818	1.13576	0.191794	1.78174	1.8766	1.98577	1.69408	1.78992	1.838	1.82768	0.197744	0.836802	0.816921	0.834133	0.757816	0.834842	0.816103	0.0671024	1.45525	1.41706	1.56383	1.37104	1.4999	1.46142	0.133098	1.26213	1.3478	1.34206	1.3855	1.31847	1.33119	0.0813607	0.703873	0.742628
		As	<0.157	<0.154	<0.149	<0.148	<0.143	<0.145	<0.149**	0.0106333	<0.143	<0.146	<0.142	<0.143	<0.140	<0.141	<0.143**	0.00414729	0.157844	0.222335	0.238874	0.236415	0.251949	0.155726	0.210524	0.085359	0.067122	0.0761154	0.0482001	0.0500106	0.0701389	0.0623174	0.025008	0.179431	0.1529	0.193434	0.172749	0.192388	0.17818	0.0332372	0.1482	0.130034	0.152406	0.168095	0.135386	0.146824	0.0299709	0.13512	0.125249
		Se	<1.95	<1.90	<1.84	<1.83	<1.78	<1.79	<1.85**	0.131098	<1.44	<1.47	<1.43	<1.44	<1.41	<1.42	<1.44**	0.0414729	<1.61	<1.53	<1.49	<1.41	<1.46	<1.44	<1.49	0.143666	<0.516	<0.531	<0.505	<0.502	<0.478	<0.506**	0.0390538	<0.508	<0.481	<0.570	<0.502	<0.489	<0.510**	0.0703562	2.99512	3.06868	3.04074	2.93121	3.14834	3.03682	0.145221	<1.63	<1.56
		Rb	0.337621	0.374161	0.330906	0.372545	0.337901	0.353837	0.351162	0.0375536	0.841769	0.885942	0.856443	0.95096	0.885702	0.963886	0.89745	0.0993151	0.265569	0.272013	0.246597	0.279044	0.276289	0.275175	0.269114	0.0239133	0.168824	0.207538	0.225293	0.183402	0.186846	0.194381	0.0442617	9.08756	8.83393	9.86857	9.03242	10.1755	9.39959	1.17221	0.17501	0.177737	0.182165	0.198722	0.171788	0.181084	0.0211368	0.363354	0.396003
		Sr	209.597	214.713	209.687	211.968	209.806	209.62	210.899	4.16516	318.246	317.533	321.453	320.673	320.643	322.992	320.257	4.06876	89.0646	88.4685	86.8983	88.9225	87.8487	87.0119	88.0357	1.87813	39.1406	39.2535	39.8872	39.6075	42.0843	39.9946	2.40972	135.079	137.755	139.731	139.937	140.305	138.562	3.90662	67.4702	65.6169	62.9323	65.4928	64.8199	65.2664	2.92273	239.145	239.264
		Y	26.1956	26.4931	26.3907	25.9503	25.6617	26.1082	26.1332	0.604077	15.7777	15.4786	15.6633	15.6939	15.5656	15.4559	15.6058	0.254346	89.2865	90.3703	91.8158	89.4434	88.8632	89.0709	89.8083	2.22501	14.8495	15.0729	15.2626	16.0797	16.4532	15.5436	1.37735	10.2	10.213	9.73073	10.2765	9.70828	10.0257	0.562231	33.6017	33.2722	31.0477	33.1355	34.7595	33.1633	2.40475	1.1889	1.01986
		Zr	102.001	152.976	98.4914	125.183	106.302	117.174	117.021	40.4302	112.464	75.9215	56.9208	68.5402	79.8322	56.4293	75.0181	41.3883	158.06	126.567	134.377	143.083	126.773	138.171	137.838	23.6305	118.916	155.761	160.852	132.222	191.792	151.908	50.2918	278.265	177.348	224.809	342.619	203.432	245.295	117.806	220.211	258.67	232.103	244.055	271.543	245.317	36.5797	2.39931	2.09791
		Nb	3.94758	4.0028	4.12312	3.92585	3.92953	3.94595	3.97914	0.151495	7.92586	8.18955	8.12515	7.80426	7.95257	8.26172	8.04318	0.352091	10.1842	10.4672	10.4816	9.97602	10.2116	9.89565	10.2027	0.484812	7.01299	7.10555	6.9854	6.47927	7.02394	6.92143	0.502384	8.19334	8.60254	8.64704	8.75617	8.45807	8.53143	0.434303	10.3614	9.7248	9.56673	9.99064	9.84188	9.8971	0.541289	0.0515866	0.0519367
		Mo	0.327972	0.294923	0.462435	0.425465	0.281013	0.304126	0.349322	0.151569	0.444852	0.401463	0.396033	0.518646	0.339036	0.468191	0.428037	0.125719	0.335144	0.272558	0.318609	0.280357	0.332631	0.359026	0.316387	0.0672779	0.196014	0.202425	0.176828	0.178277	0.183435	0.187396	0.0225978	0.137145	0.133131	0.104082	0.129487	0.0838036	0.11753	0.0457104	0.335012	0.298254	0.287197	0.316241	0.284618	0.304264	0.0424529	1.74462	1.17308
		Ag	0.0289543	0.00868586	0.0299612	0.0160898	0.0308582	0.024093	0.0231071	0.0178759	0.0646748	0.0909735	0.321379	0.0608323	0.0567702	0.0973138	0.115324	0.204625	<0.012	<0.012	<0.011	<0.011	<0.011	<0.011	<0.011**	0.0010328	n.m.	n.m.	n.m.	n.m.	n.m.	-	-	n.m.	n.m.	n.m.	n.m.	n.m.	-	-	n.m.	n.m.	n.m.	n.m.	n.m.	-	-	0.0262204	0.020528
		Cd	<0.093	<0.091	<0.088	<0.087	0.0891036	<0.086	<0.089**	0.00583095	<0.093	<0.095	<0.092	<0.093	<0.090	<0.092	<0.093**	0.00328634	<0.098	<0.093	<0.090	<0.085	<0.088	<0.087	<0.090**	0.0094163	0.0901684	0.0904537	0.0865995	0.0908572	0.085469	0.0887096	0.00497357	0.0492359	0.0458006	0.0657819	0.0608477	0.094833	0.0632998	0.0388656	0.124624	0.0885705	0.12486	0.116369	0.0823046	0.107346	0.0408202	<0.050	<0.048
		In	0.0543125	0.0567229	0.0556142	0.0571999	0.0508543	0.0664607	0.0568607	0.0104467	0.0380427	0.0501747	0.0436574	0.0373284	0.0408777	0.0526129	0.0437823	0.0127087	0.0658605	0.0651944	0.0712125	0.0619099	0.0653874	0.0593317	0.0648161	0.00804981	0.0343808	0.0291224	0.0405559	0.0297819	0.0363802	0.0340442	0.00950601	0.0390429	0.0416185	0.0374013	0.0382315	0.0414826	0.0395554	0.00382438	0.0701887	0.0728599	0.063232	0.0633442	0.0622085	0.0663666	0.00964479	0.00738787	0.00923089
		Sn	0.911426	1.02922	0.985117	1.01619	1.02215	0.975213	0.989884	0.0879701	0.683389	0.790088	0.742438	0.688675	0.769244	0.749127	0.73716	0.0859949	0.936032	1.12603	1.02031	0.982537	0.954279	0.967522	0.997783	0.138007	1.27732	1.2849	1.17454	1.21277	1.22934	1.23577	0.0919743	1.36737	1.37294	1.47594	1.4108	1.39188	1.40379	0.0783542	1.71694	1.69947	1.67643	1.72427	1.62903	1.68923	0.0686334	0.18901	0.189917
		Sb	0.0456754	0.0464199	<0.028	<0.028	0.0308521	0.0326771	0.039*	0.016571	<0.030	0.0974813	<0.030	<0.030	0.0305141	<0.030	<0.030**	0	0.0370179	0.0307999	0.0326993	0.0329988	0.0396563	0.0304686	0.0339401	0.00729304	0.0420424	0.0439277	0.0527626	0.0430941	0.039866	0.0443386	0.00989743	0.0970503	0.104398	0.100586	0.116405	0.109691	0.105626	0.0152692	0.0942135	0.0641281	0.0590945	0.0785895	0.0656869	0.0723425	0.0283663	0.102553	0.124563
		Cs	<0.005	0.00475753	0.00658695	<0.004	<0.004	<0.004	<0.004**	0.001	0.0209743	0.0262047	0.0239686	0.0281473	0.0243022	0.02709	0.0251145	0.00516938	0.0184639	0.0142834	0.0185218	0.0209306	0.0121779	0.0197498	0.0173546	0.0067734	0.010919	0.00804142	0.0148101	0.0131001	0.0145592	0.012286	0.00566448	0.154988	0.137115	0.169864	0.147943	0.146636	0.151309	0.0243402	0.045586	0.045677	0.0480028	0.0561847	0.0412977	0.0473496	0.0110009	0.0146554	0.0157011
		Ba	3.94109	4.17675	4.15631	4.03965	4.33861	3.8748	4.08787	0.34026	10.6026	10.9207	11.1419	10.8162	11.9286	11.1286	11.0898	0.915908	3.0415	3.28883	3.02751	2.97839	3.0868	3.05502	3.07968	0.216965	0.486353	0.568377	0.515579	0.559537	0.660225	0.558014	0.132261	42.965	44.3895	45.5683	44.4179	47.2676	44.9217	3.20734	1.64954	1.72845	1.67517	1.77485	1.627	1.691	0.107697	4.15166	4.40429
		La	5.00079	4.81008	5.03499	5.02375	4.94582	4.95414	4.96159	0.165041	6.605	7.00734	8.00563	6.9665	6.70091	6.94557	7.03849	1.00081	25.2449	25.1128	24.0981	24.7099	24.9031	23.9897	24.6764	1.04768	4.46758	4.18621	4.07541	3.9768	4.60021	4.26124	0.527775	4.87377	4.64175	4.80285	4.53301	4.72177	4.71463	0.239092	9.13835	8.613	8.86529	9.16682	8.6191	8.88051	0.480482	0.419379	0.414784
		Ce	14.2524	13.8885	14.1283	14.1606	14.1297	14.1156	14.1125	0.241056	14.3228	14.877	16.939	14.9067	14.7284	15.4464	15.2034	1.84756	69.9449	71.1626	67.1739	70.4129	72.0972	68.2557	69.8412	3.66624	14.3299	13.6789	13.1726	12.4071	14.686	13.6549	1.81905	13.7254	13.5461	13.6151	12.9719	13.6882	13.5093	0.616438	27.9591	25.9727	26.8709	27.8462	25.837	26.8972	1.79057	0.945875	1.00858
		Pr	2.19024	2.10169	2.12118	2.16278	2.10477	2.12761	2.13471	0.0698045	1.93729	2.07122	2.24237	2.07786	1.9584	2.08173	2.06148	0.218253	10.9834	11.1878	10.6435	11.1422	11.3566	10.7499	11.0106	0.545477	1.91523	1.81225	1.81598	1.7231	2.05104	1.86352	0.249887	1.92337	1.84849	1.86141	1.80404	1.8464	1.85674	0.0770119	3.79505	3.5853	3.7247	3.72297	3.50529	3.66666	0.211065	0.141056	0.139808
		Nd	11.0442	10.6957	10.7244	10.9193	10.4996	10.6254	10.7514	0.397065	8.96105	9.53331	10.1959	9.49671	9.29242	9.45193	9.48855	0.810149	58.0185	57.8249	54.7892	57.0244	57.616	54.493	56.6277	3.15456	8.80464	8.16492	7.98175	7.76691	9.42168	8.42798	1.35449	8.48585	8.44255	8.77987	8.28986	8.51563	8.50275	0.317731	16.8161	15.8854	16.2644	16.871	16.0322	16.3738	0.804993	0.537032	0.618516
		Sm	3.11891	3.22282	3.21994	3.22356	3.19285	3.19154	3.19494	0.0800895	2.54616	2.58993	2.77878	2.69828	2.65655	2.56035	2.63834	0.18016	16.0162	16.3031	15.8127	16.2458	16.3994	15.7385	16.086	0.54493	2.42022	2.05048	2.23575	2.14089	2.6187	2.29321	0.455517	2.09069	2.03466	2.05542	1.95233	1.98367	2.02336	0.0992342	4.04027	4.04716	3.9388	4.08047	4.08674	4.03869	0.106231	0.1635	0.189279
		Eu	1.16931	1.26776	1.19745	1.1909	1.17573	1.17924	1.19673	0.0725502	1.24524	1.24019	1.20073	1.22123	1.21814	1.23716	1.22712	0.0336089	4.45892	4.60788	4.44794	4.56435	4.56478	4.44274	4.51444	0.145325	0.739649	0.694475	0.722749	0.689635	0.774936	0.724289	0.0699512	0.567602	0.562584	0.604785	0.553616	0.569996	0.571716	0.0390438	1.23845	1.2283	1.19309	1.24713	1.16105	1.2136	0.064127	0.235664	0.239862
		Gd	3.88265	3.86252	4.01792	4.10582	3.9414	3.86894	3.94654	0.195251	3.27297	3.19072	3.44413	3.19634	3.1991	3.12183	3.23751	0.223952	18.2149	18.9355	18.2417	18.6861	18.6973	17.9241	18.4499	0.763104	2.76411	2.54618	2.38486	2.59321	3.04795	2.66726	0.50418	2.15273	2.1231	2.06992	1.9434	2.0273	2.06329	0.147756	4.67922	4.53614	4.66141	4.71732	4.54401	4.62762	0.147535	0.21228	0.175504
		Tb	0.660729	0.658529	0.660497	0.679486	0.662338	0.666835	0.664735	0.0154987	0.495168	0.465302	0.518336	0.495156	0.501985	0.493181	0.494855	0.0343928	2.70043	2.74732	2.65882	2.72642	2.76896	2.64805	2.70833	0.0966227	0.425894	0.421678	0.420435	0.438349	0.484131	0.438097	0.0533821	0.320312	0.338317	0.33667	0.32798	0.30497	0.32565	0.027267	0.848255	0.827395	0.773204	0.81126	0.832166	0.818456	0.0570561	0.0295716	0.0333338
		Dy	4.64044	4.60316	4.55661	4.51385	4.42317	4.61525	4.55875	0.160601	3.10311	3.16847	3.21086	3.09433	3.05508	3.12885	3.12678	0.111588	17.2088	17.4957	17.5675	16.9539	17.4059	17.0096	17.2736	0.513278	2.86467	2.94228	2.87469	2.98218	3.24075	2.98091	0.306276	2.00111	2.04017	1.93404	1.96654	1.97807	1.98399	0.0709005	5.86019	5.80537	5.57118	5.80801	6.25624	5.8602	0.443722	0.198511	0.187848
		Ho	0.957424	0.993522	0.971611	0.935374	0.922077	0.915241	0.949208	0.0607573	0.586498	0.60541	0.604674	0.600752	0.589638	0.594149	0.596853	0.0159042	3.41428	3.32878	3.40797	3.30842	3.27769	3.21591	3.32551	0.153055	0.595781	0.552955	0.575139	0.615453	0.629709	0.593807	0.0614717	0.373111	0.3888	0.357837	0.386696	0.375059	0.3763	0.0248377	1.1864	1.18928	1.12594	1.19033	1.25248	1.18889	0.0800723	0.0430546	0.0326326
		Er	2.78661	2.91462	2.898	2.91053	2.76506	2.87986	2.85912	0.131975	1.77605	1.57074	1.69774	1.59811	1.59251	1.52768	1.62714	0.183902	9.30622	9.20332	9.47886	9.24191	9.08388	8.96425	9.21307	0.356488	1.79665	1.89126	1.79337	1.8822	2.04975	1.88265	0.208237	1.16051	1.18903	1.10863	1.19629	1.027	1.13629	0.125468	3.50257	3.51456	3.20804	3.5675	3.70374	3.49928	0.324379	0.12723	0.117313
		Tm	0.379099	0.394181	0.38102	0.381754	0.38626	0.367379	0.381615	0.0176376	0.217537	0.230375	0.215845	0.204862	0.212138	0.229664	0.218404	0.0200012	1.11364	1.09476	1.15838	1.11223	1.09724	1.11215	1.11473	0.0458209	0.230813	0.272821	0.27075	0.274705	0.27787	0.265392	0.0390131	0.156454	0.164488	0.161778	0.167872	0.152516	0.160622	0.0123251	0.446796	0.47357	0.434672	0.441733	0.483137	0.455982	0.0422885	0.0141932	0.0175373
		Yb	2.62948	2.70511	2.64921	2.60598	2.623	2.65276	2.64425	0.0689064	1.47719	1.46338	1.39519	1.3402	1.39373	1.40312	1.41213	0.100957	7.08377	6.88031	7.25704	6.92549	6.80687	6.7073	6.94346	0.396746	1.82758	2.01534	1.93764	1.92314	2.00474	1.94169	0.15094	1.39142	1.29507	1.32083	1.42991	1.32832	1.35311	0.0995672	3.20386	3.28711	3.13249	3.42887	3.23447	3.25736	0.198554	0.113257	0.087049
		Lu	0.369525	0.388492	0.394897	0.37168	0.37168	0.357019	0.375549	0.0275889	0.209263	0.198058	0.208764	0.211238	0.179912	0.205489	0.202121	0.0236533	0.953865	0.913602	0.991718	0.979659	0.948406	0.930439	0.952948	0.0586023	0.266905	0.276278	0.269187	0.295097	0.298511	0.281196	0.0294226	0.244828	0.231648	0.218318	0.268971	0.236131	0.239979	0.0376491	0.442906	0.467268	0.427207	0.436913	0.494722	0.453803	0.0544706	0.0167388	0.0153036
		Hf	2.18996	3.12102	2.14119	2.59392	2.32472	2.26835	2.43986	0.738671	2.52868	1.64971	1.32686	1.55195	1.70612	1.27716	1.67341	0.905532	3.80084	2.87622	3.19231	3.46613	3.08867	3.10762	3.2553	0.656843	2.26705	2.90477	3.0547	2.50391	3.57499	2.86109	1.01465	5.39809	3.55295	4.45191	6.61633	3.91214	4.78628	2.21276	3.95192	4.49138	4.19027	4.27577	4.86578	4.35502	0.61669	0.0696861	0.0609209
		Ta	0.232901	0.258546	0.236566	0.232048	0.249276	0.232059	0.240233	0.0222375	0.44639	0.450943	0.465398	0.423686	0.462915	0.448267	0.4496	0.0298299	0.565093	0.572796	0.5632	0.540397	0.550145	0.518461	0.551682	0.0399166	0.403579	0.415711	0.402855	0.3992	0.433995	0.411068	0.0284883	0.436118	0.445314	0.419239	0.414987	0.41442	0.426015	0.0278658	0.550628	0.546232	0.496483	0.525827	0.529574	0.529749	0.0427743	0.00642771	0.00718247
		W	16.0488	15.3155	13.2298	12.5063	12.3979	12.5708	13.6782	3.19258	17.7965	22.296	17.7852	15.5762	17.7276	17.3226	18.084	4.46399	46.3587	40.2881	37.8026	31.224	29.8176	32.1132	36.2674	12.7953	0.208252	0.18557	0.142328	0.150563	0.181748	0.173692	0.0540284	0.0905829	0.0727579	0.169841	0.0893706	0.0748153	0.0994734	0.0803392	0.0924112	0.147813	0.109379	0.130068	0.131729	0.12228	0.0431331	13.9234	12.2953
		Pb	0.239764	0.262573	0.272538	0.274829	0.250852	0.26761	0.261361	0.0271838	0.210308	0.365633	0.213319	0.218171	0.225741	0.247042	0.246702	0.119455	0.120083	0.149294	0.115648	0.122433	0.125879	0.119213	0.125425	0.0243573	0.133318	0.123446	0.143896	0.123248	0.144557	0.133693	0.0208896	1.02433	1.04087	1.19369	1.06308	1.10898	1.08619	0.12162	0.596692	0.580337	0.558239	0.604133	0.543609	0.576602	0.0510026	0.21038	0.175574
		Bi	0.0100919	0.00558853	0.0103716	0.0126555	0.00824849	0.0138043	0.0101267	0.00593993	0.00857663	0.0230943	<0.007	0.00806979	0.00993716	<0.007	0.012*	0.0143202	<0.005	0.00668356	0.00449386	<0.004	0.00524584	<0.004	0.005*	0.0022252	0.0460697	0.0346065	0.0311119	0.0280638	0.0344831	0.034867	0.0136418	0.00962961	<0.007	<0.008	0.0105442	<0.007	<0.007**	0.0011547	2.80081	2.96033	2.71668	2.55145	2.76447	2.75875	0.264096	0.00523391	0.00487372
		Th	0.254622	0.264481	0.249583	0.253415	0.261426	0.255716	0.25654	0.0109348	0.527947	0.474019	0.564453	0.553351	0.4889	0.516581	0.520875	0.0706543	0.267215	0.23576	0.230649	0.236919	0.227695	0.254322	0.242093	0.0307999	0.412067	0.338439	0.359752	0.328842	0.399908	0.367802	0.0737229	0.433893	0.40887	0.426633	0.42457	0.398814	0.418556	0.0286391	0.514329	0.557293	0.543594	0.541997	0.576225	0.546688	0.0454269	0.00789378	0.0108097
		U	0.0745383	0.0880586	0.0930297	0.0837784	0.0760134	0.083088	0.0830844	0.0140619	0.18251	0.196836	0.175403	0.202881	0.176476	0.205032	0.189856	0.0266915	0.138361	0.134622	0.126228	0.130745	0.130895	0.123663	0.130753	0.0107184	0.127657	0.126563	0.113381	0.108349	0.132641	0.121718	0.0206477	0.109829	0.105576	0.0984985	0.0901946	0.094257	0.0996711	0.0160794	0.264441	0.247864	0.275221	0.267381	0.260633	0.263108	0.0201309	0.00723992	0.00842711
			Notes:
			<VALUE	represents apparent element concentrations below the respective limit of detection (LOD)
			*	most values are above the LOD, average calculated based on values which are above LOD
			**	most values below the LOD, average LOD calculated based on reported limits of detection
			n.m.	not measured
[truncated: 14 more columns]
