# Supplementary material for: Magmatic genesis, hydration, and subduction of the tholeiitic eclogite-facies Allalin gabbro (Western Alps, Switzerland)
Source: Swiss J Geosci. 2024 Jun 19;117(1):12. doi: 10.1186/s00015-024-00461-8 (PMC11186922; doi:10.1186/s00015-024-00461-8)
Supplement: Supplementary file 6 — Additional file 6. Table S4. Complete EPMA chemical data set in wt[%] without garnet. [file 15_2024_461_MOESM6_ESM.xlsx]

## Sheet: MineralsByRockType
Table S4		EPMA chemical data (without garnet) in wt%
																			Atoms per formula unit																	Cpx endmembers			Pl endmembers		Cpx endmembers
	Sample_Mineral	SiO2	TiO2	Al2O3	Fe2O3	Cr2O3	FeO	MnO	MgO	CaO	Na2O	K2O	NiO	P2O5	F	Cl	Total	Normalized to	Si	TI	Al	Fe3+	Cr	Fe2+	Mn	Mg	Ca	Na	K	Ni	P	Sum cations	F	Cl	OH	XWo	XEn	XFs	XAn	XAb	XQ	XJd	XAe	Mg#	XFe
Magmatic minerals in Mg-gabbro	AG22.3_Cpx1	53.09	0.5851	3.56		0.6655	4.36	0.124	16.14	20.7	0.4601		0.0355				99.7202	4 cations	1.94519	0.0161278	0.153728		0.0192784	0.133599	0.00384819	0.881583	0.812631	0.0326848		0.00133152		4				44.4592	48.2316	7.30924						86.8399
	AG22.3_Cpx2	52.91	0.9561	3.85		0.4601	4.02	0.108	15.17	21.97	0.4934		0.0471				99.9847	4 cations	1.9391	0.026361	0.166294		0.0133317	0.123213	0.00335252	0.828815	0.862711	0.0350594		0.00176706		4				47.5391	45.6713	6.78956						87.0579
	AG22.3_Cpx3	51.91	0.6976	4.38		1.1828	3.96	0.1148	14.97	21.29	0.5091		0				99.0143	4 cations	1.92159	0.0194273	0.19109		0.0346174	0.122595	0.00359946	0.826118	0.844422	0.036539		0		4				47.0919	46.0712	6.83692						87.0777
	AG22.3_Cpx4	51.97	0.8961	4		0.9054	4.19	0.135	14.79	22.33	0.5337		0.0499				99.8001	4 cations	1.91149	0.0247955	0.173394		0.026329	0.128885	0.00420571	0.810959	0.88	0.0380594		0.00187884		4				48.3558	44.562	7.0822						86.2866
	AG22.3_Cpx5	51.96	1.0139	4.38		0.9577	4.24	0.1008	14.73	21.86	0.5626		0.0192				99.8242	4 cations	1.91091	0.028052	0.189845		0.0278467	0.130408	0.00313991	0.807578	0.861381	0.0401158		0.00072284		4				47.8713	44.8812	7.24745						86.097
	AG22.3_Cpx6	52.9	0.6768	3.64		0.4646	4.1	0.1401	15.17	22.28	0.4512		0.025				99.8477	4 cations	1.94126	0.0186847	0.157429		0.0134797	0.125829	0.00435464	0.829897	0.876026	0.0321027		0.000939155		4				47.8245	45.3062	6.86931						86.8342
	AG22.3_Cpx7	52.06	0.8033	3.91		0.8987	4.29	0.093	14.8	22.32	0.4944		0.0337				99.7031	4 cations	1.91713	0.0222547	0.169698		0.0261658	0.132121	0.00290078	0.812491	0.880673	0.0352995		0.00127042		4				48.2485	44.5131	7.23838						86.0132
	AG22.3_Cpx8	52.34	0.8272	4.36		1.2704	4.54	0.1471	15.32	19.98	0.5686		0.0383				99.3916	4 cations	1.9311	0.0229604	0.189589		0.0370583	0.140086	0.00459696	0.842639	0.789844	0.0406746		0.00144657		4				44.5593	47.5377	7.90302						85.7451
	AG22.3_Cpx9	53.19	0.5082	3.88		1.0927	4.77	0.1506	16.64	19.33	0.5381		0.074				100.174	4 cations	1.93837	0.0139328	0.166645		0.0314833	0.145376	0.00464854	0.904003	0.754765	0.0380201		0.00276062		4				41.8351	50.107	8.05789						86.1465
	AG22.3_Cpx10	52.71	0.794	3.92		0.8804	4.42	0.1373	15.16	20.88	0.4997		0.0624				99.4638	4 cations	1.94428	0.0220335	0.170415		0.0256756	0.136351	0.00428966	0.833636	0.825223	0.0357372		0.00235625		4				45.968	46.4367	7.59525						85.943
	AG22.3_Ol1	40.52	0.0067				14.17	0.2279	45.24	0.0318			0.1563				100.353	4 oxygen	1.0084	0.000125439				0.294918	0.00480389	1.6784	0.000847937			0.00398191		2.99148												85.0547
	AG22.3_Ol2	40.7	0.0013				14.39	0.2456	45.25	0.0321			0.231				100.85	4 oxygen	1.01288	2.4339e-05				0.299496	0.00517699	1.67877	0.000855937			0.00588497		3.00309												84.8607
	AG22.3_Ol3	40.1	0.0016				14.67	0.2768	45.07	0.0708			0.2146				100.404	4 oxygen	0.997946	2.99557e-05				0.305324	0.00583465	1.67209	0.00188786			0.00546716		2.98858												84.5595
	AG22.3_Ol4	40.49	0.0599				14.31	0.2645	44.17	0.0397			0.2234				99.5575	4 oxygen	1.00765	0.00112147				0.297831	0.00557538	1.6387	0.00105859			0.00569135		2.95763												84.6204
	AG22.3_Ol5	40.35	0.039				14.24	0.2417	45.04	0.0175			0.2273				100.156	4 oxygen	1.00417	0.00073017				0.296375	0.00509478	1.67098	0.000466632			0.00579071		2.98361												84.9354
	AG22.3_Ol6	40.62	0.0094				14.29	0.252	45.17	0.0159			0.2368				100.594	4 oxygen	1.01089	0.00017599				0.297415	0.00531189	1.6758	0.000423969			0.00603273		2.99605												84.9274
	AG22.3_Ol7	40.29	0.0127				14.43	0.2182	44.86	0.0248			0.1831				100.019	4 oxygen	1.00267	0.000237773				0.300329	0.00459942	1.6643	0.000661284			0.00466467		2.97747												84.7132
	AG22.3_Ol8	40.03	0				14.75	0.2428	44.81	0.0179			0.2042				100.055	4 oxygen	0.996204	0				0.306989	0.00511796	1.66245	0.000477298			0.00520221		2.97644												84.4123
	AG22.3_Ol9	40.09	0.0303				14.5	0.3002	45.12	0.001			0.2128				100.254	4 oxygen	0.997697	0.000567286				0.301786	0.0063279	1.67395	2.66647e-05			0.0054213		2.98578												84.7254
	AG22.3_Ol10	40.11	0				14.32	0.2607	44.44	0.0854			0.1986				99.4147	4 oxygen	0.998195	0				0.29804	0.00549528	1.64872	0.00227717			0.00505954		2.95779												84.6905
	AG22.3_Plg1	52.58		31.56			0.3269			12.61	4.11	0.0628					101.25	8 oxygen	2.35254		1.66421			0.0122321			0.604513	0.356536	0.00358454			4.99362							62.9014	37.0986
	AG22.3_Plg2	52.96		31.5			0.1844			13.12	4.01	0.0564					101.831	8 oxygen	2.35668		1.65203			0.00686249			0.625548	0.345972	0.00320175			4.99029							64.3886	35.6114
	AG22.3_Plg3	53.32		31.06			0.217			12.59	4.26	0.0678					101.515	8 oxygen	2.37722		1.63205			0.00809108			0.60142	0.368241	0.00385624			4.99088							62.0237	37.9763
	AG22.3_Plg4	51.66		32.02			0.2118			13.81	3.66	0.0381					101.4	8 oxygen	2.31533		1.69135			0.00793876			0.663172	0.318041	0.00217841			4.99801							67.5869	32.4131
	AG22.3_Plg5	51.54		31.41			0.178			13.6	3.59	0.058					100.376	8 oxygen	2.33103		1.67427			0.00673274			0.659047	0.314805	0.00334648			4.98924							67.6742	32.3258
	AG22.3_Plg6	53.1		31.22			0.1082			12.68	4.3	0.0285					101.437	8 oxygen	2.36956		1.64195			0.00403802			0.606271	0.372037	0.00162246			4.99548							61.9714	38.0286
	AG22.3_Plg7	52.71		30.55			0.2553			12.62	4.09	0.0753					100.301	8 oxygen	2.37936		1.6253			0.00963798			0.61038	0.35796	0.00433629			4.98697							63.0336	36.9664
	AG22.3_Plg8a	52.26		30.98			0.226			13.19	3.47	0.047					100.173	8 oxygen	2.36159		1.64995			0.00854105			0.638636	0.304024	0.0027095			4.96545							67.7483	32.2517
	AG22.3_Plg8b	52.61		30.65			0.2047			12.73	3.85	0.0318					100.076	8 oxygen	2.37801		1.63279			0.00773805			0.616521	0.337404	0.0018337			4.9743							64.6299	35.3701
	AG22.3_Plg8c	51.47		32.44			0.2052			13.41	3.49	0.0417					101.057	8 oxygen	2.30981		1.71577			0.00770138			0.644801	0.303663	0.00238735			4.98413							67.9837	32.0163
	AG22.3_Plg9a	51.68		32.43			0.1653			13.78	3.37	0.058					101.483	8 oxygen	2.31056		1.70882			0.00618066			0.660111	0.292125	0.0033081			4.9811							69.3222	30.6778
	AG22.3_Plg9b	51.76		32.44			0.2203			13.64	3.59	0.0414					101.692	8 oxygen	2.3107		1.70681			0.00822493			0.652436	0.310734	0.0023578			4.99126							67.7384	32.2616
	AG22.3_Plg10a	53.5		31.54			0.2758			12.87	4.05	0.0568					102.293	8 oxygen	2.36756		1.64499			0.0102073			0.610238	0.347493	0.00320665			4.98369							63.7171	36.2829
	AG22.3_Plg10b	53.63		31.63			0.2237			12.78	4.22	0.0681					102.552	8 oxygen	2.36731		1.64551			0.00825813			0.604438	0.361164	0.00383487			4.99052							62.5971	37.4029
	AG21.1_Cpx1	51.97	0.9523	3.52		0.4329	5.17	0.1212	16.37	19.91	0.4731		0.0326				98.9521	4 cations	1.91964	0.026463	0.153238		0.0126424	0.159708	0.0037919	0.901421	0.787977	0.0338817		0.00123269		4				42.6139	48.749	8.63705						84.9492
	AG21.1_Cpx2	52.32	0.5813	3.44		0.461	5.42	0.1803	15.77	20.8	0.5887		0				99.5613	4 cations	1.92355	0.0160781	0.149056		0.0134002	0.166649	0.00561459	0.864328	0.819358	0.0419638		0		4				44.2816	46.712	9.00644						83.8358
	AG21.1_Cpx3	51.23	1.2843	3.68		0.332	5.81	0.1563	14.89	21.8	0.5206		0				99.7032	4 cations	1.89125	0.0356687	0.160113	0.0136294	0.00969025	0.166	0.0048873	0.819463	0.862292	0.0372625		0		4				46.3316	44.0303	9.63809						82.0414
	AG21.1_Cpx4	51.51	1.1405	3.51		0.3804	6.26	0.1704	15.73	20.48	0.47		0.0029				99.6542	4 cations	1.89912	0.0316338	0.152518	0.00860184	0.0110885	0.184	0.00532127	0.864568	0.809028	0.0335971		0.000109453		4				43.342	46.3174	10.3406						81.749
	AG21.1_Cpx5	52.84	0.5485	3.2		0.4067	5.1	0.1602	17.66	18.6	0.372		0.0635				98.9509	4 cations	1.94285	0.0151722	0.138669		0.0118229	0.156825	0.00498912	0.968004	0.732762	0.0265194		0.00239012		4				39.4469	52.1107	8.44237						86.0579
	AG21.1_Cpx6	52.16	0.6447	3.26		0.447	4.05	0.1345	15.45	22.08	0.4588		0.0551				98.7401	4 cations	1.93225	0.0179672	0.142331		0.013092	0.125473	0.00422021	0.853229	0.876394	0.0329529		0.00208952		4				47.2425	45.9938	6.76368						87.1797
	AG21.1_Cpx7	52.3	0.6316	3.39		0.468	5.03	0.1235	15.1	21.85	0.5241		0				99.4172	4 cations	1.93007	0.0175352	0.147444		0.013655	0.155241	0.00386033	0.830728	0.863966	0.0374999		0		4				46.7025	44.9058	8.39172						84.2549
	AG21.1_Cpx8	51.63	1.2825	3.81		0.4426	5.34	0.1556	14.74	21.42	0.548		0.0242				99.3929	4 cations	1.91143	0.03572	0.16624		0.0129551	0.165336	0.00487924	0.813514	0.84967	0.0393352		0.000917153		4				46.4677	44.4903	9.04205						83.1092
	AG21.1_Cpx9	51.57	0.8641	3.45		0.4201	5.32	0.1747	14.14	22	0.4699		0.0111				98.4199	4 cations	1.93165	0.0243497	0.152302		0.0124411	0.166653	0.00554257	0.789573	0.882935	0.0341257		0.000425622		4				48.0075	42.9312	9.06134						82.5718
	AG21.1_Ol1	37.75					19.34	0.3302	42.46	0.0327			0.1427				100.056	4 oxygen	0.971479					0.416237	0.00719746	1.62895	0.00090165			0.00375932		3.02852												79.3686
	AG21.1_Ol2	39.26					18.99	0.3024	41.08	0.0091			0.1251				99.7666	4 oxygen	1.01034					0.408705	0.0065915	1.576	0.000250918			0.00329567		3.00518												79.1445
	AG21.1_Ol3	39.93					18.85	0.3247	41.88	0.0143			0.1696				101.169	4 oxygen	1.02758					0.405692	0.00707758	1.6067	0.0003943			0.00446798		3.05191												79.5605
	AG21.1_Ol4	39.67					15.94	0.168	44.39	0			0.1533				100.321	4 oxygen	1.02089					0.343062	0.00366194	1.70299	0			0.00403857		3.07464												83.0843
	AG21.1_Ol5	39.03					18.38	0.2477	41.53	0.188			0.0982				99.4739	4 oxygen	1.00442					0.395576	0.00539919	1.59327	0.0051838			0.00258701		3.00643												79.8934
	AG21.1_Ol6	39.78					16.88	0.1845	43.78	0.0378			0.1664				100.829	4 oxygen	1.02372					0.363293	0.0040216	1.67959	0.00104227			0.00438368		3.07605												82.0551
	AG21.1_Ol7	39.61					16.06	0.1515	44.26	0.0277			0.1358				100.245	4 oxygen	1.01934					0.345645	0.00330229	1.698	0.000763783			0.00357755		3.07064												82.9528
	AG21.1_Ol8	40.22					14.97	0.1159	45.15	0			0.1718				100.628	4 oxygen	1.03504					0.322186	0.0025263	1.73215	0			0.00452594		3.09643												84.2132
Magmatic minerals in Fe-Ti-gabbro	AG22.6_Cpx1_core1	51.75	1.3232	3.16			8.67	0.2783	13.52	19.99	0.6943						99.3858	4 cations	1.93682	0.0372565	0.139387			0.271373	0.00882224	0.75434	0.801616	0.0503815				4				43.8682	41.281	14.8508						73.543
	AG22.6_Cpx2_core1	51.65	1.2545	3.03			8.62	0.2494	13.52	20.36	0.6819						99.3658	4 cations	1.93306	0.0353218	0.133651			0.269805	0.00790601	0.754331	0.816444	0.0494811				4				44.358	40.9833	14.6587						73.6553
	AG22.6_Cpx2_core2	52.54	1.2916	3.06			9	0.2988	13.73	20.21	0.6703						100.801	4 cations	1.94018	0.035882	0.133176			0.277947	0.00934583	0.755845	0.799635	0.0479916				4				43.6142	41.2258	15.16						73.1138
	AG22.6_Cpx3_core1	52.46	1.2194	3.12			7.96	0.2618	13.42	20.76	0.9174						100.119	4 cations	1.94366	0.0339887	0.136239			0.246645	0.00821574	0.741232	0.824124	0.0659013				4				45.4814	40.9068	13.6118						75.0328
	AG22.6_Cpx4_core1	51.98	1.3679	3.1			8.63	0.2846	13.45	20.13	0.6918						99.6343	4 cations	1.9417	0.0384411	0.136478			0.269603	0.00900463	0.748993	0.805681	0.0501037				4				44.1644	41.057	14.7786						73.5319
	AG22.6_Cpx5_core1	52.31	1.2775	3.25			7.6	0.2369	13.51	20.33	0.9351						99.4495	4 cations	1.94834	0.0357963	0.142665			0.236735	0.00747362	0.750146	0.811318	0.0675277				4				45.1184	41.7165	13.1651						76.0118
	AG22.6_Cpx6_core1	51.31	1.4917	3.62			8.7	0.2521	13.14	20.44	0.7176						99.6714	4 cations	1.9169	0.0419253	0.15939			0.271822	0.00797731	0.731819	0.818187	0.0519786				4				44.9102	40.1695	14.9203						72.9164
	AG22.6_Cpx7_core1	52.24	1.1567	3.36			7.7	0.2921	13.62	20.93	0.8078						100.107	4 cations	1.93386	0.0322136	0.146594			0.238386	0.00915882	0.75164	0.830167	0.0579789				4				45.6087	41.2945	13.0968						75.9212
	AG22.6_Cpx8_core1	51.61	1.2682	3.31			7.79	0.2872	13.42	21.06	0.8126						99.558	4 cations	1.9227	0.0355437	0.145332			0.242708	0.00906251	0.745317	0.840641	0.0586947				4				45.9702	40.7574	13.2724						75.4351
	AG22.6_Cpx9_core1	51.34	1.4382	3.59			7.71	0.2625	12.68	21.19	1.1571						99.3678	4 cations	1.91614	0.0403819	0.157914	0.038		0.19	0.00829825	0.705506	0.847376	0.083731				4				48.6216	40.4813	10.8971						77.6629
	AG22.6_Cpx10_core1	51.89	1.3439	3.46			8.2	0.2734	13.29	20.52	0.7243						99.7016	4 cations	1.93491	0.0377	0.152058			0.255717	0.00863499	0.738776	0.819839	0.0523649				4				45.1868	40.7189	14.0943						74.2867
	AG22.6_Cpx1_rim2	51.55	1.3228	3.84			7.18	0.2157	13.82	21.43	0.7183						100.077	4 cations	1.90547	0.0367845	0.167286			0.221956	0.00675321	0.76154	0.848731	0.0514783				4				46.3224	41.5636	12.114						77.4319
	AG22.6_Cpx2_rim1	52.17	1.1942	3.23			7.11	0.245	13.7	21.26	0.7476						99.6568	4 cations	1.93795	0.033373	0.141409			0.220881	0.00770855	0.758668	0.846171	0.0538436				4				46.3472	41.5545	12.0983						77.4507
	AG22.6_Cpx2_rim2	52.57	1.1978	3.16			7.3	0.2633	13.98	21.33	0.74						100.541	4 cations	1.93533	0.033174	0.137107			0.224754	0.0082102	0.767246	0.84136	0.0528193				4				45.8917	41.8492	12.2591						77.3433
	AG22.6_Cpx3_rim1	52.4	1.2686	3.47			7.36	0.2427	13.53	21.04	0.7676						100.079	4 cations	1.94062	0.0353453	0.151459			0.227958	0.00761317	0.746996	0.83489	0.0551174				4				46.1305	41.274	12.5955						76.6185
	AG22.6_Cpx3_rim2	52.06	1.2627	3.82			6.66	0.2059	13.43	21.52	1.261						100.22	4 cations	1.91432	0.0349308	0.16555	0.077		0.102	0.00641289	0.736203	0.847866	0.0899022				4				50.3005	43.676	6.02356						85.2347
	AG22.6_Cpx4_rim2	52.76	0.8746	3.06			6.26	0.1712	13.39	21.53	1.2783						99.3241	4 cations	1.95565	0.0243889	0.133679			0.194057	0.00537497	0.739908	0.855075	0.0918678				4				47.7952	41.3578	10.847						79.2222
	AG22.6_Cpx5_rim2	52.7	1.1906	3.53			6.1	0.1628	13.67	21.38	1.2925						100.026	4 cations	1.93771	0.0329338	0.152971			0.187576	0.00507014	0.749305	0.842289	0.0921412				4				47.3417	42.1154	10.5429						79.9787
	AG22.6_Cpx6_rim1	52.58	0.9696	3.29			6.24	0.1868	13.67	21.87	0.7429						99.5493	4 cations	1.95074	0.0270625	0.143856			0.193611	0.00587004	0.756062	0.869363	0.0534383				4				47.7925	41.5639	10.6436						79.6128
	AG22.6_Cpx6_rim2	51.68	1.149	3.65			7.15	0.2419	13.51	21.32	0.6477						99.3486	4 cations	1.9271	0.0322328	0.160409			0.222974	0.00764016	0.751012	0.851809	0.0468273				4				46.6541	41.1334	12.2125						77.107
	AG22.6_Cpx7_rim1	51.67	1.3903	3.57			7.44	0.2516	13.3	21.08	0.8885						99.5904	4 cations	1.9227	0.0389204	0.156565			0.231533	0.00792992	0.737793	0.84046	0.0641023				4				46.4397	40.7669	12.7934						76.114
	AG22.6_Cpx7_rim2	52.39	1.0952	3.4			6.94	0.2228	13.76	21.43	0.7556						99.9936	4 cations	1.93762	0.0304727	0.148202			0.214659	0.00697947	0.758665	0.849215	0.0541823				4				46.5951	41.6268	11.778						77.9458
	AG22.6_Cpx8_rim1	51.9	1.3409	3.64			6.79	0.2131	13.23	21.43	0.9313						99.4753	4 cations	1.93031	0.0375191	0.159557			0.211202	0.00671318	0.73355	0.853995	0.0671573				4				47.4772	40.7812	11.7416						77.6447
	AG22.6_Cpx8_rim2	52.27	1.122	3.26			6.72	0.239	13.98	21.63	0.7753						99.9963	4 cations	1.93059	0.0311765	0.141909			0.207575	0.0074769	0.769761	0.85599	0.0555203				4				46.6905	41.9871	11.3223						78.7611
	AG22.6_Cpx9_rim1	52.12	1.0941	3.39			6.93	0.2281	13.94	21.42	0.6714						99.7936	4 cations	1.93107	0.0304963	0.148029			0.214731	0.00715821	0.769958	0.850329	0.0482302				4				46.339	41.9591	11.7019						78.193
	AG22.6_Cpx9_rim2	52.06	1.1716	3.53			6.94	0.2148	13.55	21.36	0.6727						99.4991	4 cations	1.93751	0.0328032	0.154835			0.216007	0.00677111	0.751778	0.851756	0.0485406				4				46.8116	41.3169	11.8715						77.6803
	AG22.6_Cpx10_rim1	52.85	1.0167	3.28			6.14	0.1444	13.32	21.61	1.3273						99.6884	4 cations	1.95158	0.0282443	0.142748			0.189617	0.00451642	0.733257	0.855008	0.0950287				4				48.0914	41.2433	10.6653						79.4536
	AG22.6_Cpx10_rim2	52.12	1.2443	3.32			6.8	0.2149	13.5	21.38	1.07						99.6492	4 cations	1.93134	0.0346878	0.144993			0.210733	0.00674493	0.745761	0.848862	0.0768747				4				47.0191	41.3083	11.6727						77.9682
Minerals in incompletely eclogitized Mg-gabbro	AG21.1_Opx1	56.6		0.7979			10.35	0.1635	30.64	0.1268			0.0757				98.7539	4 cations	2.01538		0.0334846			0.312153	0.00493111	1.62645	0.00483765			0.00275935		4				0.248922	83.6892	16.0619						81.2066
	AG21.1_Opx2	57.03		0.4981			10.09	0.1385	32.81	0.1379			0.029				100.733	4 cations	1.97729		0.0203534	0.0250741		0.271234	0.00406726	1.69583	0.00512277			0.00102928		4				0.256489	84.9078	14.8357						85.1262
	AG21.1_Opx3	57.25		0.226			9.4	0.1459	32.96	0.111			0.0205				100.113	4 cations	1.99343		0.00927445	0.00386941		0.27336	0.00430295	1.71089	0.00414116			0.000730716		4				0.207862	85.8769	13.9153						86.0557
	AG21.1_Opx4	56.67		0.2713			9.13	0.1241	33.2	0.1236			0.0674				99.5864	4 cations	1.97934		0.0111679	0.0301518		0.239948	0.00367134	1.72869	0.00462551			0.00240989		4				0.230882	86.2871	13.482						86.4868
	AG21.1_Opx5	57.54		0.0777			9.58	0.0959	33.15	0.0389			0.0627				100.545	4 cations	1.99528		0.00317549	0.00625675		0.275119	0.00281669	1.71368	0.0014453			0.00222573		4				0.0723918	85.8342	14.0935						85.8963
	AG21.1_Opx6	57.07		0.1572			9.29	0.0901	33.19	0.1084			0.021				99.9267	4 cations	1.98821		0.0064545	0.0171159		0.257014	0.00265868	1.72375	0.00404631			0.000748935		4				0.202121	86.1045	13.6934						86.2789
	AG21.1_Zs1	39.8	0.1021	33.09	0.3901			0.0207		24.68	0.0062						98.0891	12.5 oxygen	3.01218	0.00581327	2.95154	0.0222172			0.00132695		2.00132	0.000909774				7.99531													0.747109
	AG21.1_Zs2	39.68	0.1335	34.34	0.7516			0.0328		24.52	0.0153						99.4732	12.5 oxygen	2.9622	0.00749757	3.02132	0.0422227			0.00207397		1.96127	0.00221451				7.9988													1.37823
	AG21.1_Zs3	39.8	0.0958	34.43	0.1811			0.0257		24.48	0.0459						99.0585	12.5 oxygen	2.97705	0.00539096	3.03526	0.0101939			0.00162826		1.96196	0.00665672				7.99813													0.334724
	AG21.1_Ap1	0.5837		0.0525			0.0648			53.63	0.0724			37.35	0.0144	6.48	98.2478	12.5 oxygen	0.0489925		0.00519343			0.00454866			4.82305	0.0117821			2.65403	7.54759	0.00382255	0.921844	0.0743333
	AG21.1_Ap2	0.1344		0.0348			0.0176			53.62	0.0319			38.27	0	6.36	98.4687	12.5 oxygen	0.0112296		0.00342688			0.00122983			4.80027	0.00516773			2.70706	7.52838	0	0.900667	0.0993328
	AG21.1_Ap3	0.1542		0.0501			0.0469			53.67	0.025			37.72	0.0602	6.01	97.7364	12.5 oxygen	0.0130082		0.0049811			0.00330882			4.85108	0.004089			2.69388	7.57035	0.0160613	0.859309	0.124629
	AG21.1_Pl1	59.3	0.0193	24.34			0.7339	0.0142	0.4534	1.44	13.18	0.1885	0.0056				99.6749	Mixing, no normalization
	AG21.1_Pl2	55.06	0.0415	30.48			0.7774	0.0225	1.83	3.95	9.3	0.016	0.0263				101.504	Mixing, no normalization
	AG21.1_Pl3	57.8	0.0257	25.16			0.4954	0.0292	1.1276	2.85	12.03	0.0835	0.0328				99.6342	Mixing, no normalization
Minerals in incompletely eclogitized Fe-Ti-gabbro	AG22.6_Pl1	62.42	24.12				0.8992		0.8032	4.23	8.86	0.0202					101.353	Mixing, no normalization
	AG22.6_Pl2	61.46	22.46				2.42		2.92	1.55	9.76	0.0545					100.625	Mixing, no normalization
	AG22.6_Pl3	65.85	21.98				0.4406		0.2786	2.92	9.65	0.0177					101.137	Mixing, no normalization
	AG22.6_Ep1	39.38	0.0532	30.09			5.15	0.0331		23.81							98.5163	12.5 oxygen	3.0123	0.00306148	2.71268	0.296446			0.00214455		1.95144	0.0039895				7.98207													9.85156
	AG22.6_Ep2	39	0.0747	30.41			4.75	0.0374		23.84							98.1121	12.5 oxygen	2.99421	0.00431454	2.75162	0.274427			0.00243206		1.96109	0.000744271				7.98883													9.06884
Minerals in completely eclogitized Mg-gabbro (Cpx domain)	AG21.2_Cpx_Omp1	56.73	0.0301	11.34		0.2535	1.77	0.0171	9.16	14.18	6.52						100.001	6 oxygen	1.99616	0.000796793	0.470273		0.00705235	0.0520864	0.000509641	0.480495	0.534605	0.44481				3.98679									54.5841	45.4159		90.22
	AG21.2_Cpx_Omp2	56.99	0.0305	10.5		0.7179	1.71	0.0253	9.18	14.35	6.52						100.024	6 oxygen	2.00819	0.000808543	0.436064		0.0200006	0.0503931	0.000755115	0.482236	0.541792	0.445449				3.98569									54.8794	45.1206		90.5388
	AG21.2_Cpx_Omp3	56.78	0.0161	10.17		0.8743	1.67	0.0287	9.32	14.83	6.11						99.7991	6 oxygen	2.00721	0.000428174	0.423715		0.0244361	0.0493722	0.000859342	0.491162	0.561711	0.418778				3.97767									57.2889	42.7111		90.866
	AG21.2_Cpx_Omp4	57.85	0.1421	10.77		0.316	2.02	0	8.92	14	6.74						100.758	6 oxygen	2.01979	0.00373245	0.443173		0.00872294	0.0589824	0	0.464278	0.523727	0.456254				3.97866									53.4425	46.1127		88.7279
	AG21.2_Cpx_Omp5	57.52	0.0319	8.67		1.78	1.83	0.0196	9.77	15.09	5.96						100.671	6 oxygen	2.02317	0.000844112	0.359407		0.0495001	0.0538309	0.000583922	0.512292	0.56869	0.406446				3.97476									58.319	41.681		90.4913
	AG21.2_Cpx_Omp6	57.64	0.0456	9.58		1.3118	1.64	0.0122	9.48	15.32	5.74						100.77	6 oxygen	2.01851	0.00120135	0.395392		0.0363202	0.0480308	0.000361871	0.494911	0.574832	0.38973				3.95929									59.5951	40.4049		91.1536
	AG21.5_Cpx_Omp1	57.35	0.0696	11.59		1.0389	1.52	0.0108	8.56	13.24	6.83						100.209	6 oxygen	2.00788	0.0018332	0.478236		0.0287575	0.0445058	0.000320268	0.446775	0.496668	0.463628				3.9686									51.7203	48.2797		90.9409
	AG21.5_Cpx_Omp2	56.57	0.0243	11.11		0.3488	1.63	0.0235	9.39	14.32	6.66						100.077	6 oxygen	1.99176	0.000643656	0.46102		0.00970958	0.0479962	0.000700817	0.492864	0.540217	0.454642				3.99955									54.3009	45.6991		91.126
	AG21.5_Cpx_Omp3	55.75	0.7395	8.67		1.2461	1.62	0.0133	10.48	15.95	5.42						99.8889	6 oxygen	1.98221	0.0197806	0.363311		0.0350292	0.0481713	0.000400537	0.55549	0.60763	0.373636				3.98566									61.9231	38.0769		92.0202
	AG21.5_Cpx_Omp4	56.79	0.0286	11.09		0.5436	1.5	0.0337	8.87	14.11	6.56						99.5259	6 oxygen	2.00604	0.00076003	0.461694		0.0151817	0.0443126	0.00100829	0.467092	0.534034	0.449279				3.9794									54.3097	45.6903		91.3351
	AG21.5_Cpx_Omp5	57.36	0.0523	9.38		1.6	1.53	0.0328	9.76	15.08	5.62						100.415	6 oxygen	2.01568	0.00138264	0.388481		0.0444534	0.0449647	0.000976274	0.511296	0.567789	0.382906				3.95793									59.7236	40.2764		91.9166
	AG21.5_Cpx_Omp6	56.71	0.0207	8.11		1.59	2.21	0.0281	10.28	15.56	5.45						99.9588	6 oxygen	2.01544	0.000553449	0.339693		0.0446767	0.0656858	0.000845869	0.544646	0.592508	0.375536				3.97959									61.2067	38.7933		89.2377
	AG21.5_Cpx_Omp7	56.38	0.07	8.51		1.69	1.79	0.0168	10.08	15.53	5.79						99.8568	6 oxygen	2.00516	0.00187292	0.356704		0.0475208	0.0532409	0.00050608	0.534435	0.591792	0.399251				3.99048									59.714	40.286		90.9404
	AG21.5_Cpx_Omp8	56.98	0.0392	9.32		1.1995	1.73	0.0229	9.88	15.52	5.86						100.552	6 oxygen	2.00607	0.00103826	0.386718		0.0333885	0.0509376	0.000682881	0.518551	0.58545	0.400005				3.98284									59.4091	40.5909		91.0556
	AG21.2_Cpx_Tlc1	63.45		0.2133			2.57		29.74				0.1139				96.0872	11 oxygen	4.01401		0.0159035			0.135972		2.80478				0.00737633		6.97804												95.3763
	AG21.2_Cpx_Tlc2	61.6		0.4978			2.71		28.68				0.0969				93.5847	11 oxygen	4.00471		0.0381417			0.147342		2.77958				0.00644887		6.97622												94.966
	AG21.2_Cpx_Tlc3	60.66		0.2919			2.84		28.06				0.1347				91.9866	11 oxygen	4.01528		0.0227721			0.157217		2.76893				0.00912748		6.97333												94.6272
Minerals in completely eclogitized Mg-gabbro (Ol domain)	AG21.2_Ol_Omp1	57.3	0.1164	11.3		0.0087	1.84	0.0163	9.08	14.21	6.11						99.9814	6 oxygen	2.01053	0.0030726	0.467293		0.000241351	0.0539936	0.000484429	0.474955	0.534225	0.415663				3.96046									56.2408	43.7592		89.7923
	AG21.2_Ol_Omp2	57.31	0.1729	11.42		0.0124	1.9	0.0109	8.93	14.13	6.27						100.156	6 oxygen	2.00838	0.00455835	0.471668		0.000343566	0.0556849	0.00032354	0.466528	0.530557	0.426018				3.96406									55.4643	44.5357		89.3367
	AG21.2_Ol_Omp3	56.81	0.0923	11.6		0	2.03	0.0094	8.84	13.98	6.47						99.8317	6 oxygen	2.00034	0.00244499	0.481384		0	0.0597782	0.000280345	0.464025	0.527424	0.4417				3.97737									54.4228	45.5772		88.5877
	AG21.2_Ol_Omp4	56.78	0.0679	11.03		0.0073	2.1	0.027	9.5	14.46	5.95						99.9222	6 oxygen	1.99961	0.00179894	0.457805		0.000203258	0.0618498	0.000805379	0.498752	0.545623	0.406267				3.97272									57.32	42.68		88.9673
	AG21.2_Ol_Omp5	58.11	0.0255	11.44		0.0085	1.55	0.0213	8.92	13.89	6.45						100.415	6 oxygen	2.02427	0.000668274	0.469676		0.000234104	0.0451562	0.000628468	0.463226	0.518434	0.435633				3.95792									54.3393	45.6607		91.1177
	AG21.2_Ol_Omp6	57.33	0.0804	9.9		0	2.23	0.0265	9.85	15.35	5.82						100.587	6 oxygen	2.01225	0.00212301	0.409534		0	0.0654595	0.000787828	0.515403	0.577274	0.396065				3.97889									59.3086	40.6914		88.7306
	AG21.5_Ol_Omp1	57.53	0.0562	12.37		0.0262	1.5	0.0109	8.92	12.99	6.82						100.223	6 oxygen	2.00529	0.00147372	0.508167		0.000722032	0.0437262	0.000321806	0.463508	0.485138	0.460904				3.96925									51.2808	48.7192		91.3795
	AG21.5_Ol_Omp2	57.13	0.0595	12.13		0.0145	1.63	0	8.75	12.97	7.02						99.704	6 oxygen	2.0055	0.00157134	0.501849		0.000402438	0.0478535	0	0.457906	0.487833	0.477792				3.9807									50.5199	49.4801		90.5383
	AG21.5_Ol_Omp3	57.5	0.0395	12.64		0.0179	1.64	0	8.55	12.76	6.63						99.7774	6 oxygen	2.00999	0.00103877	0.520747		0.000494711	0.0479443	0	0.445556	0.477914	0.449348				3.95303									51.5403	48.4597		90.2848
	AG21.5_Ol_Omp4	57.48	0.0537	12.47		0.0277	1.4	0.0089	8.37	12.87	6.78						99.4603	6 oxygen	2.01522	0.00141637	0.515262		0.000767821	0.0410491	0.000264291	0.437465	0.483459	0.460872				3.95578									51.1959	48.8041		91.4216
	AG21.5_Ol_Omp5	56.82	0.0476	12.02		0.0205	1.54	0.0107	8.92	13.56	6.47						99.4088	6 oxygen	2.00092	0.00126105	0.498871		0.000570764	0.0453543	0.000319153	0.468279	0.511638	0.441751				3.96897									53.6652	46.3348		91.1699
	AG21.5_Ol_Omp6	57.31	0.0297	11.85		0.0228	1.45	0	8.97	13.66	6.7						99.9925	6 oxygen	2.00669	0.000782354	0.489016		0.000631187	0.0424606	0	0.468223	0.512477	0.454851				3.97513									52.9786	47.0214		91.6855
	AG21.5_Ol_Omp7	56.59	0.0124	9.29		0.0438	1.62	0	10.59	16.25	5.25						99.6462	6 oxygen	2.00535	0.000330575	0.387991		0.00122715	0.0480104	0	0.559446	0.616991	0.360707				3.98006									63.1065	36.8935		92.0965
	AG21.5_Ol_Omp8	57.04	0.0322	11.32		0	1.58	0	9.27	14.42	6.26						99.9222	6 oxygen	2.00374	0.000850972	0.468666		0	0.0464182	0	0.485459	0.542753	0.426365				3.97426									56.0048	43.9952		91.2728
	AG21.5_Ol_Omp9	57	0.0366	10.79		0.0189	1.54	0.0286	9.74	15.03	5.86						100.044	6 oxygen	2.0027	0.000967428	0.446804		0.00052502	0.0452511	0.000851124	0.510164	0.565814	0.399193				3.97227									58.6332	41.3668		91.8527
	AG21.5_Ol_Omp10	56.94	0.0129	10.69		0.0163	1.48	0.0156	9.82	14.8	6.02						99.7948	6 oxygen	2.00492	0.000341717	0.443621		0.000453775	0.0435822	0.000465254	0.515468	0.558361	0.41098				3.97819									57.6022	42.3978		92.2042
	AG21.5_Ol_Ap1	0.0217		0			0.0522			54.86	0.0014			40.27	0.0782	1.03	96.3135	12.5 oxygen	0.0018567	0				0.00373527			5.02936	0.00023225			2.91702	7.9522	0.0211612	0.14937	0.829469
	AG21.5_Ol_Ap2	0.0049		0.0239			0			54.69	0			39.99	0.0106	1.01	95.7294	12.5 oxygen	0.000422316	0.0024277				0			5.05038	0			2.91788	7.97111	0.00288934	0.147539	0.849572
	AG21.5_Ol_Ap3	0.0279		0.0178			0.021			54.74	0.0183			40.28	0.0319	0.9228	96.0597	12.5 oxygen	0.00239377	0.00179992				0.00150683			5.03218	0.0030442			2.92578	7.96671	0.00865604	0.134192	0.857152
	AG21.5_Ol_Ap4	0		0			0.0839			54.1	0			39.51	0.0513	1.41	95.1552	12.5 oxygen	0	0				0.00608197			5.02441	0			2.89932	7.92981	0.0140631	0.207146	0.778791
	AG21.5_Ol_Ap5	0.0319		0			0.0369			54.52	0.012			40.83	0.0791	1.15	96.6599	12.5 oxygen	0.00271005	0				0.00262169			4.96269	0.00197657			2.93658	7.90657	0.0212527	0.165587	0.81316
	AG21.5_Ol_Ap6	0.0136		0.0147			0.1056			53.78	0.014			42.16	0.1031	1.13	97.321	12.5 oxygen	0.00113903	0.001451				0.00739652			4.82603	0.00227336			2.98931	7.8276	0.0273089	0.160404	0.812287
	AG21.2_Ol_Tlc1	63.06		0.1858			2.63		28.86				0.1027				94.8385	11 oxygen	4.03815		0.0140226			0.140849		2.75509				0.00673238		6.95484												97.2359
	AG21.2_Ol_Tlc2	61.6		0.146			2.76		28.91				0.1901				93.6061	11 oxygen	4.00807		0.011196			0.150187		2.80423				0.0126621		6.98634												96.9326
	AG21.2_Ol_Tlc3	62.29		0.156			2.72		28.86				0.1957				94.2217	11 oxygen	4.02214		0.0118718			0.146885		2.77809				0.012936		6.97192												97.3938
	AG21.5_Ol_Tlc1	61.26		0.2014			1.47		29.01				0.0584				91.9998	11 oxygen	3.94389		0.0152814			0.0791469		2.78424				0.225902		7.04846												97.5025
	AG21.5_Ol_Tlc2	61.1		0.1215			1.58		28.01				0.0631				90.8746	11 oxygen	3.97025		0.00930482			0.0858623		2.71332				0.246357		7.02509
	AG21.5_Ol_Tlc3	62.05		0.2371			1.4		29.35				0.0753				93.1124	11 oxygen	3.92341		0.0176689			0.0740319		2.76657				0.286072		7.06775
	AG21.5_Ol_Tlc4	61.42		0.3806			1.32		28.91				0.1403				92.1709	11 oxygen	3.8356		0.0280122			0.0689391		2.69142				0.526429		7.1504
	AG21.5_Ol_Chl1	30.68	0.0054	21.39		0.0138	5.18		30.4				0.1755			0.0694	87.9141	14 oxygen	2.87983	0.000381331	2.36634		0.00102415	0.40664		4.25398				0.0168639		9.92506		0.0110411										91.275
	AG21.5_Ol_Chl2	30.43	0.0138	19.89		0.0021	5.15		29.51				0.1962			0.0835	85.2756	14 oxygen	2.94441	0.00100455	2.26822		0.000160653	0.416746		4.25673				0.0194341		9.9067		0.0136938										91.0827
	AG21.5_Ol_Chl3	30.06	0.0138	21.3		0.0165	5.16		29.63				0.1402			0.0652	86.3857	14 oxygen	2.87152	0.000991742	2.39804		0.00124618	0.412231		4.21954				0.0137101		9.91729		0.0105563										91.0999
	AG21.5_Ol_Chl4	29.96	0.0014	21.53		0.0403	4.81		29.77				0.1569			0.0628	86.3314	14 oxygen	2.85914	0.000100512	2.42154		0.00304068	0.38389		4.23528				0.015328		9.91832		0.0101577										91.6892
	AG21.5_Ol_Chl5	30.23	0.0298	21.06		0.0475	4.69		30.13				0.156			0.0538	86.3971	14 oxygen	2.88136	0.00213684	2.36577		0.00357953	0.373852		4.28123				0.0152213		9.92314		0.00869128										91.9689
	AG21.5_Ol_Chl6	30.45	0.0226	19.99		0	5.22		30.45				0.1784			0.0608	86.3718	14 oxygen	2.91351	0.0016268	2.25422		0	0.417703		4.34337				0.017474		9.9479		0.00985995										91.2267
	AG21.5_Ol_Chl7	31	0	20.34		0.0165	5.22		30.79				0.2288			0.0959	87.6912	14 oxygen	2.91979	0	2.25785		0.0012287	0.411177		4.32325				0.0220605		9.93536		0.0153092										91.3152
	AG21.5_Ol_Chl8	30.84	0.0268	19.64		0.0232	5.26		30.93				0.1588			0.0858	86.9646	14 oxygen	2.93146	0.00191647	2.20022		0.00174354	0.418142		4.38289				0.0154522		9.95182		0.0138229										91.2906
	AG21.5_Ol_Chl9	29.55	0.0185	20.93		0.0132	5.38		29.91				0.1428			0.0476	85.9921	14 oxygen	2.84408	0.00133953	2.37415		0.00100446	0.433048		4.29153				0.0140696		9.95923		0.00776488										90.8342
	AG21.5_Ol_Chl10	29.45	0.0416	21.07		0.0091	5.28		29.21				0.1973			0.0676	85.3256	14 oxygen	2.85329	0.00303215	2.40592		0.000697069	0.427822		4.21894				0.0195685		9.92927		0.0111007										90.7931
	AG21.5_Ol_Cld1	26.01		44.47		0.0314	10.3	0.034	11.52								92.3654	6 oxygen	0.997251		2.00949		0.000951847	0.330271	0.00110415	0.658457						3.99753												66.5964
	AG21.5_Ol_Cld2	26.17		45		0.0346	9.83	0.07	11.74								92.8446	6 oxygen	0.995585		2.01763		0.0010407	0.312749	0.00225558	0.665815						3.99508												68.04
	AG21.5_Ol_Cld3	26.36		45.09		0.0466	9.81	0.0026	11.84								93.1492	6 oxygen	0.998832		2.01364		0.00139607	0.310874	8.34462e-05	0.668821						3.99365												68.2683
	AG21.5_Ol_Cld4	25.87		45.19		0.0068	9.74	0.025	11.83								92.6618	6 oxygen	0.9859		2.02971		0.000204889	0.31043	0.000806979	0.672097						3.99914												68.4049
	AG21.5_Ol_Cld5	26.03		45.13		0.0339	9.59	0.0472	11.76								92.5911	6 oxygen	0.991776		2.02656		0.0010212	0.305581	0.00152324	0.667971						3.99443												68.6117
	AG21.5_Ol_Cld6	26.13		45.05		0.0542	10.01	0.0573	11.53								92.8315	6 oxygen	0.994957		2.02169		0.00163169	0.318763	0.00184802	0.654493						3.99338												67.2478
	AG21.5_Ol_Cld7	26.23		45.23		0.0348	9.93	0.0142	11.85								93.289	6 oxygen	0.993288		2.01864		0.00104191	0.314481	0.000455461	0.668969						3.99687												68.0227
	AG21.5_Ol_Cld8	26.29		44.68		0.0617	9.98	0.0335	11.72								92.7652	6 oxygen	1.0016		2.0062		0.00185851	0.317983	0.00108103	0.665647						3.99437												67.6725
	AG21.5_Ol_Cld9	26.24		44.76		0.0597	10.1	0.0405	11.59								92.7902	6 oxygen	1.00001		2.01041		0.00179882	0.321906	0.00130731	0.658466						3.99389												67.1649
	AG21.5_Ol_Cld10	26.16		45.47		0.0234	9.96	0.0152	11.61								93.2386	6 oxygen	0.991019		2.03013		0.000700864	0.315553	0.000487724	0.655673						3.99356												67.5098
	AG21.5_Ol_Cld11	26.18		45.38		0.0606	10.16	0.0445	11.51								93.3351	6 oxygen	0.991977		2.02652		0.00181542	0.321954	0.00142816	0.650157						3.99385												66.8809
	AG21.5_Ol_Cld12	26.33		45.5		0.0064	10.18	0.0435	11.74								93.7999	6 oxygen	0.992605		2.02158		0.000190756	0.320953	0.001389	0.659788						3.99651												67.2744
Minerals in completely eclogitized Mg-gabbro (Plg domain)	AG21.2_Pl_Omp1	57.26	0.0274	12.31		0	1.54	0.0067	8.66	13.49	6.82						100.114	6 oxygen	2.00218	0.000720776	0.507301		0	0.0450341	0.000198433	0.451421	0.505404	0.462361				3.97462									52.2238	47.7762		90.9289
	AG21.2_Pl_Omp2	56.71	0.0577	11.24		0	1.89	0.015	9.38	14.32	6.04						99.6527	6 oxygen	1.99973	0.00153068	0.467125		0	0.0557368	0.000448012	0.493089	0.54104	0.412946				3.97165									56.7136	43.2864		89.8444
	AG21.2_Pl_Omp3	57.15	0.0047	12.19		0.0096	1.69	0.0335	8.65	13.47	6.82						100.018	6 oxygen	2.00234	0.000123884	0.503362		0.000265929	0.0495196	0.000994152	0.451803	0.505666	0.463288				3.97736									52.1868	47.8132		90.1222
	AG21.2_Pl_Omp4	56.65	0.0628	12.13		0	1.78	0.0578	8.76	13.7	6.53						99.6706	6 oxygen	1.9942	0.00166312	0.50325		0	0.052403	0.00172338	0.459709	0.516729	0.445682				3.97536									53.6911	46.3089		89.7673
	AG21.2_Pl_Omp5	56.88	0.0343	11.88		0	2.14	0.0398	8.78	13.98	6.35						100.084	6 oxygen	1.99741	0.000906149	0.491677		0	0.0628479	0.0011838	0.459636	0.526005	0.432341				3.97201									54.8867	45.1133		87.9713
	AG21.2_Pl_Omp6	57.11	0.0485	12.44		0.0017	1.63	0.0092	8.47	13.55	6.83						100.089	6 oxygen	1.9989	0.00127708	0.513161		4.70437e-05	0.0477128	0.000272742	0.44195	0.50815	0.463494				3.97497									52.298	47.702		90.256
	AG21.5_Pl_Omp1	57.48	0.0467	13.79			1.77	0	7.41	11.87	7.84						100.207	6 oxygen	2.00216	0.00122376	0.566109			0.0515612	0	0.384778	0.443002	0.52947				3.9783									45.5542	54.4458		88.1832
	AG21.5_Pl_Omp2	57.48	0.0467	13.79			1.77	0	7.41	11.87	7.84						100.207	6 oxygen	2.00216	0.00122376	0.566109			0.0515612	0	0.384778	0.443002	0.52947				3.9783									45.5542	54.4458		88.1832
	AG21.5_Pl_Omp3	57.43	0.0097	13.27			1.74	0.0278	7.9	12.48	7.68						100.537	6 oxygen	1.99858	0.000253952	0.544262			0.0506408	0.000819433	0.409846	0.465341	0.518189				3.98806									47.3134	52.6866		89.0028
	AG21.5_Pl_Omp4	57.32	0.06	13.73			1.37	0.0281	7.88	12.56	7.58						100.528	6 oxygen	1.99114	0.00156799	0.562109			0.0398001	0.000826775	0.408067	0.467475	0.510515				3.9815									47.7996	52.2004		91.1134
	AG21.5_Pl_Omp5	56.93	0.0379	13.03			1.48	0.0069	8.36	12.81	7.34						99.9948	6 oxygen	1.99173	0.000997527	0.537264			0.043303	0.000204467	0.436019	0.480188	0.497885				3.98759									49.0953	50.9047		90.9658
	AG21.5_Pl_Omp6	57.54	0.028	15			1.37	0	7.19	11.55	7.68						100.358	6 oxygen	1.99187	0.000729198	0.611979			0.0396624	0	0.371048	0.428397	0.515461				3.95914									45.3879	54.6121		90.343
	AG21.5_Pl_Omp7	58.25	0.0345	14.15			1.73	0	7.53	11.64	7.5						100.835	6 oxygen	2.00883	0.000895083	0.57512			0.0498956	0	0.387127	0.430105	0.501479				3.95345									46.1692	53.8308		88.5828
	AG21.2_Pl_Zs1	39.85	0.0675	34.57	0.5288			0.0204		24.57	0.0269						99.6336	12.5 oxygen	2.96711	0.003781	3.03361	0.0296288			0.00128654		1.96013	0.00388331				7.99943													0.967237
	AG21.2_Pl_Zs2	40.06	0.0443	34	0.8927			0.0301		24.4	0.005						99.4321	12.5 oxygen	2.99	0.00248748	2.99084	0.0501397			0.00190288		1.9513	0.000723559				7.98739													1.6488
	AG21.2_Pl_Zs3	39.28	0.0491	34	0.6776			0.0557		24.61	0.0166						98.689	12.5 oxygen	2.95895	0.00278256	3.01856	0.038411			0.00355391		1.98633	0.00242448				8.011													1.25651
	AG21.5_Pl_Zs1	39.51	0.0308	34.49	0.4294			0.0009		24.51	0.0255						98.9966	12.5 oxygen	2.96068	0.00173633	3.04602	0.0242138			5.71233e-05		1.9679	0.00370484				8.00431													0.788664
	AG21.5_Pl_Zs2	39.95	0.1249	34.72	0.294			0.0451		24.67	0.0087						99.8127	12.5 oxygen	2.96754	0.00697974	3.03959	0.016434			0.00283754		1.96346	0.00125298				7.9981													0.537759
	AG21.5_Pl_Zs3	39.72	0	34.19	0.8065			0.052		24.33	0.0463						99.1448	12.5 oxygen	2.97393	0	3.017	0.0454405			0.0032977		1.95181	0.0067212				7.99821													1.4838
	AG21.5_Pl_Zs4	39.5	0.0146	34.1	0.7745			0.0142		24.74	0.0163						99.1596	12.5 oxygen	2.96163	0.000823538	3.0133	0.043699			0.000901796		1.9875	0.00236955				8.01023													1.42947
	AG21.5_Pl_Zs5	39.63	0.0393	34.09	0.9552			0		24.6	0.0002						99.3147	12.5 oxygen	2.96594	0.00221272	3.0069	0.0537958			0		1.97264	2.9021e-05				8.00151													1.75763
	AG21.5_Pl_Zs6	39.72	0.0278	34.33	0.8925			0.0302		24.56	0.0022						99.5627	12.5 oxygen	2.96378	0.00156056	3.01902	0.0501144			0.00190867		1.96354	0.000318276				8.00025													1.63285
	AG21.2_Pl_Cld1	26.08		45.34		0.0104	12.63	0.0658	10.02								94.1462	6 oxygen	0.991116		2.03073		0.000312481	0.40141	0.00211801	0.567669						3.99336												58.5782
	AG21.2_Pl_Cld2	25.64		45.12		0	12.93	0.052	9.55								93.292	6 oxygen	0.98527		2.04344		0	0.415532	0.00169249	0.547081						3.99301												56.8329
	AG21.2_Pl_Cld3	26.22		44.94		0	11.99	0.0643	10.44								93.6543	6 oxygen	0.998649		2.01729		0	0.381916	0.00207433	0.592777						3.99271												60.8168
	AG21.2_Pl_Cld4	26.32		44.9		0.0156	12.26	0.0591	10.46								94.0147	6 oxygen	0.999925		2.0104		0.000468576	0.38953	0.00190176	0.592412						3.99464												60.3307
	AG21.2_Pl_Cld5	26.18		44.19		0	12.66	0.0583	9.81								92.8983	6 oxygen	1.00859		2.00642		0	0.407892	0.00190238	0.563407						3.98821												58.0056
	AG21.2_Pl_Cld6	26.13		44.67		0.0167	12.07	0.067	10.22								93.1737	6 oxygen	1.00092		2.01664		0.000505764	0.386664	0.0021738	0.583606						3.99051												60.1488
	AG21.2_Pl_Cld7	26.01		44.65		0.0052	12.77	0.0886	10.06								93.5838	6 oxygen	0.995835		2.01476		0.000157407	0.40889	0.00287321	0.57419						3.99671												58.4073
	AG21.2_Pl_Cld8	26.13		44.8		0.0504	12.97	0.0277	9.89								93.8681	6 oxygen	0.997749		2.01611		0.00152155	0.414181	0.000895876	0.562975						3.99343												57.6136
	AG21.2_Pl_Cld9	26.13		44.81		0	13.02	0.0642	9.59								93.6142	6 oxygen	1.0004		2.02192		0	0.416883	0.00208188	0.547349						3.98864												56.7653
	AG21.2_Pl_Cld10	25.98		45.24		0.003	13.12	0.0502	10.02								94.4132	6 oxygen	0.987247		2.02611		9.01324e-05	0.416955	0.00161576	0.56763						3.99965												57.6517
	AG21.2_Pl_Cld11	25.87		45.51		0	12.5	0.0747	10.36								94.3147	6 oxygen	0.981433		2.03482		0	0.396591	0.00240033	0.585915						4.00116												59.6348
	AG21.2_Pl_Cld12	25.63		44.15		0.0222	12.45	0.0675	9.74								92.0597	6 oxygen	0.99646		2.023		0.000682397	0.404808	0.0022228	0.564522						3.9917												58.2384
	AG21.2_Pl_Cld13	25.44		43.94		0.0189	12.51	0.0427	9.96								91.9116	6 oxygen	0.99163		2.01859		0.000582462	0.40781	0.00140976	0.578766						3.99879												58.6641
	AG21.2_Pl_Cld14	25.89		44.28		0.0579	12.75	0.0658	9.91								92.9537	6 oxygen	0.998192		2.01208		0.00176496	0.411112	0.00214879	0.569595						3.99489												58.08
	AG21.5_Pl_Cld1	25.87		45.1		0	10.06	0.0308	11.16								92.2208	6 oxygen	0.991526		2.03723		0	0.322459	0.000999872	0.63765						3.98986												66.4144
	AG21.5_Pl_Cld2	26.17		45.08		0.0495	10.07	0.0516	11.9								93.3211	6 oxygen	0.99192		2.01378		0.00148338	0.319206	0.00165657	0.672405						4.00045												67.8094
	AG21.5_Pl_Cld3	26.4		45.01		0	9.92	0.0231	11.82								93.1731	6 oxygen	1.00058		2.01054		0	0.314434	0.000741561	0.667848						3.99415												67.9894
	AG21.5_Pl_Cld4	26.14		45.13		0.0297	10.21	0	11.7								93.2097	6 oxygen	0.992161		2.01882		0.000891264	0.324094	0	0.662023						3.99799												67.1343
	AG21.5_Pl_Cld5	26.44		45.16		0.0179	10.22	0.0501	11.7								93.588	6 oxygen	0.999188		2.01138		0.000534825	0.323002	0.00160365	0.659147						3.99485												67.1127
	AG21.5_Pl_Cld6	26.22		45.68		0.0201	10.09	0.0235	11.24								93.2736	6 oxygen	0.992969		2.03884		0.000601828	0.319568	0.000753802	0.634571						3.98731												66.5072
	AG21.5_Pl_Cld7	26.41		45.54		0.0202	9.89	0.0541	11.46								93.3743	6 oxygen	0.998154		2.02851		0.000603606	0.312603	0.00173186	0.64569						3.98729												67.3792
	AG21.5_Pl_Cld8	26.44		45.48		0.046	10	0.0467	11.46								93.4727	6 oxygen	0.998845		2.02494		0.00137394	0.31594	0.00149431	0.645405						3.988												67.1356
	AG21.5_Pl_Ky1	36.63		66.11			0.0789			0.0724							102.891	5 oxygen	0.962548		2.04742			0.00173393			0.00203844					3.01374
	AG21.5_Pl_Ky2	36.89		66.11			0.106			0.0741							103.18	5 oxygen	0.966614		2.04158			0.00232284			0.00208035					3.0126
	AG21.5_Pl_Ky3	36.79		65.74			0.122			0.0674							102.719	5 oxygen	0.968296		2.03921			0.00268539			0.00190069					3.0121
	AG21.5_Pl_Ky4	36.27		65.82			0.1401			0.1415							102.372	5 oxygen	0.958667		2.05037			0.0030969			0.00400729					3.01615
	AG21.5_Pl_Ky5	37.39		65.99			0.1941			0.0737							103.648	5 oxygen	0.975314		2.02872			0.00423431			0.00205983					3.01033
Miinerals in completely eclogitized Fe-Ti-gabbro	AG22.7_Omph1	56.84	0.0236	9.81		0.006	4.5	0.0206	8.52	13.94	6.52						100.18	6 oxygen	2.02033	0.000631069	0.410953		0.000168614	0.133767	0.000620185	0.451459	0.53089	0.449324				3.99814									54.1606	45.8394		77.1427
	AG22.7_Omph3	57.04	0.0033	8.43		0.0039	5.3	0.0122	9.08	14.59	6.22						100.679	6 oxygen	2.02948	8.83318e-05	0.353499		0.000109709	0.157707	0.000367665	0.481618	0.556206	0.429083				4.00816									56.4511	43.5489		75.3323
	AG22.7_Omph4	57.01	0.0364	8.93		0.0353	5.3	0	8.67	14.18	6.33						100.492	6 oxygen	2.02894	0.000974577	0.374562		0.000993266	0.157747	0	0.459989	0.540714	0.436783				4.0007									55.3162	44.6838		74.4637
	AG22.7_Omph5	56.12	0.0852	10.08		0.0158	4.84	0	8.13	13.3	6.91						99.481	6 oxygen	2.01239	0.00229843	0.426		0.000447944	0.145147	0	0.434605	0.510998	0.480415				4.0123									51.5424	48.4576		74.964
	AG22.7_Omph6	56.69	0.0414	8.82		0.0054	5.1	0	8.69	14.25	6.38						99.9768	6 oxygen	2.02809	0.00111424	0.371881		0.000152738	0.152588	0	0.463459	0.546223	0.442533				4.00604									55.2434	44.7566		75.2312
	AG22.7_Omph7	57.03	0.0387	10.09		0.0241	4.83	0.0057	8.21	13.4	6.98						100.609	6 oxygen	2.02005	0.00103126	0.421216		0.000674914	0.143078	0.000171009	0.433523	0.508554	0.479356				4.00765									51.4778	48.5222		75.1859
	AG22.7_Omph8	56.96	0.0288	9.11		0.0181	5.09	0.0088	8.89	14.12	6.37						100.596	6 oxygen	2.02331	0.00076963	0.381387		0.000508328	0.151209	0.000264765	0.470766	0.537404	0.438709				4.00433									55.0556	44.9444		75.6888
	AG22.7_Omph9	56.03	0.0308	9.33		0.0217	4.98	0.0095	8.81	13.76	6.47						99.442	6 oxygen	2.01368	0.000832755	0.39519		0.000616599	0.149681	0.000289187	0.472016	0.529861	0.450836				4.013									54.0291	45.9709		75.9238
	AG22.7_Omph14	56.69	0.0183	8.55		0.0228	5.16	0.0169	9.13	14.31	5.89						99.788	6 oxygen	2.03029	0.00049306	0.360888		0.000645595	0.15455	0.000512654	0.487454	0.549118	0.408989				3.99294									57.3128	42.6872		75.9269
	AG22.7_Omph15	57.16	0.0274	8.81		0.0396	5.2	0.0274	8.98	14.41	5.86						100.514	6 oxygen	2.031	0.000732428	0.368934		0.00111246	0.154522	0.000824621	0.475669	0.5486	0.403701				3.98509									57.6078	42.3922		75.4802
	AG22.7_Pl1	69.15		19.08			0.1826			0.5125	11.06	0.0017					99.9868	8 oxygen	3.01545	0.980602				0.0066593			0.0239457	0.935102	9.45725e-05			4.96185							2.49657	97.5034
	AG22.7_Pl2	69.8		18.9			0.1936			0.2859	11.19	0.0105					100.38	8 oxygen	3.02926	0.966714				0.00702676			0.0132944	0.941577	0.000581336			4.95846							1.39143	98.6086
	AG22.7_Pl3	69.66		20.59			0.1931			0.5009	11.44	0.0085					102.392	8 oxygen	2.97194	1.0353				0.00688981			0.0228972	0.946296	0.000462628			4.98379							2.36137	97.6386
Minerals in completely eclogitized basaltic dykes	AG22.14_Omp1	57.68	0.057	13.24		0.0411	3.1	0.0024	6.9	11.59	7.9						100.511	6 oxygen	2.01375	0.0014971	0.544783		0.00113448	0.0905129	7.09705e-05	0.359121	0.433549	0.534751				3.97917									44.7742	55.2258		79.8696
	AG22.14_Omp2	57.63	0.0697	12.61		0	2.99	0	7.39	12.12	7.54						100.35	6 oxygen	2.01656	0.00183481	0.520034		0	0.0874987	0	0.385494	0.454401	0.511538				3.97736									47.0424	52.9576		81.501
	AG22.14_Omp3	57.92	0.0249	12.22		0.0109	2.87	0.0038	7.46	12.07	7.61						100.19	6 oxygen	2.02839	0.000656023	0.50437		0.000301803	0.0840569	0.000112718	0.389469	0.452902	0.516716				3.97698									46.7093	53.2907		82.2487
	AG22.14_Omp4	57.86	0.0312	12.84		0.0125	2.79	0	7.12	11.55	7.8						100.004	6 oxygen	2.02585	0.000821825	0.529844		0.000346028	0.081696	0	0.371637	0.433295	0.529501				3.97299									45.0038	54.9962		81.9788
	AG22.14_Omp5	58.39	0.0264	11		0.0358	3	0	8.2	12.85	6.9						100.402	6 oxygen	2.04281	0.000694849	0.453562		0.000990252	0.0877767	0	0.427675	0.481689	0.46804				3.96324									50.7186	49.2814		82.9709
	AG22.14_Omp6	58.28	0.04	14.32		0.0208	2.75	0	6.12	9.97	8.69						100.191	6 oxygen	2.02724	0.00104675	0.587062		0.000572035	0.0799994	0	0.317357	0.371582	0.586071				3.97093									38.8014	61.1986		79.8671
	AG22.14_Omp7	57.73	0.1034	12.08		0.0317	2.96	0.0155	7.64	12.4	7.55						100.511	6 oxygen	2.0198	0.0027216	0.498114		0.000876879	0.0866098	0.00045933	0.398484	0.464839	0.512151				3.98406									47.5787	52.4213		82.1458
	AG22.14_Omp8	57.29	0.109	12.38		0	3.16	0.0122	7.56	12.45	7.6						100.561	6 oxygen	2.00712	0.00287288	0.511175		0	0.0925868	0.000362026	0.394845	0.467345	0.51624				3.99254									47.5144	52.4856		81.0052
