# Supplementary material for: Magmatic genesis, hydration, and subduction of the tholeiitic eclogite-facies Allalin gabbro (Western Alps, Switzerland)
Source: Swiss J Geosci. 2024 Jun 19;117(1):12. doi: 10.1186/s00015-024-00461-8 (PMC11186922; doi:10.1186/s00015-024-00461-8)
Supplement: Supplementary file 7 — Additional file 7. Table S5. Complete EPMA chemical data set of garnet in wt[%]. [file 15_2024_461_MOESM7_ESM.xlsx]

## Sheet: Garnet
Table S5		EPMA chemical data of garnet in wt%
												Atoms per formula unit										Grt endmembers
	Sample_Mineral_Zone	SiO2	TiO2	Al2O3	Cr2O3	FeO	MnO	MgO	CaO	Total	Normalized to	Si	Ti	Al	Cr	Fe3+	Fe2+	Mn	Mg	Ca	Sum cations	XAlm	XPrp	XGrs	XSpes	XAnd
Garnet corona around olivine in incompletely eclogitized Mg-gabbro	AG21.1_Grt1_in1	39.5	0.0575	21.96	0.0067	15.8	0.3328	10.1	12.25	100.007	8 cations	2.94991	0.00429417	1.93285	0.000395603	0.158341	0.828478	0.0210514	1.12446	0.980216	8	26.6174	36.1267	31.4924	0.67634	5.08718
	AG21.1_Grt1_in2	40.2	0.0428	22.08	0.0172	17.96	0.4541	11.89	7.47	100.114	8 cations	2.99405	0.0031877	1.93815	0.00101283	0.0663619	1.05232	0.0286464	1.32016	0.596112	8	34.3492	43.0917	19.4579	0.935058	2.16614
	AG21.1_Grt1_in3	40.47	0.0582	22.15	0.0106	15.83	0.3034	10.45	11.17	100.442	8 cations	3.00656	0.00432375	1.93939	0.00062261	0.0382083	0.945319	0.0190914	1.15735	0.889129	8	31.0033	37.9571	29.1604	0.626135	1.2531
	AG21.1_Grt1_in4	40.45	0.04	22.34	0.0085	17.18	0.464	12.8	7.54	100.822	8 cations	2.9757	0.0029426	1.93691	0.000494383	0.105307	0.951663	0.0289118	1.40376	0.594315	8	30.8585	45.5181	19.2712	0.937492	3.41467
	AG21.1_Grt1_in5	40.73	0.0298	22.16	0	19.04	0.849	12.79	5.99	101.589	8 cations	2.98924	0.00218707	1.91677	0	0.100374	1.06827	0.0527764	1.39935	0.471028	8	34.5516	45.2602	15.2348	1.70698	3.24647
	AG21.1_Grt1_in6	40.56	0.0006	22.13	0.0148	19.36	1.0229	12.76	5.01	100.858	8 cations	3.00162	4.44027e-05	1.93016	0.00086595	0.0656434	1.13256	0.0641175	1.40773	0.397255	8	36.9237	45.8946	12.9513	2.09035	2.1401
	AG21.1_Grt1_in7	39.81	0.0176	21.96	0.0015	17.96	0.7347	9.65	9.5	99.6338	8 cations	3.00687	0.00132934	1.95483	8.95751e-05	0.0286726	1.10581	0.0470023	1.08658	0.768813	8	36.4127	35.7795	25.3159	1.54772	0.944148
	AG21.1_Grt1_rim1	39.05	0.0665	21.68	0.0149	21.79	0.4376	6.5	11.1	100.639	8 cations	2.9793	0.00507359	1.94943	0.00089878	0.0809141	1.30942	0.0282786	0.739295	0.907384	8	42.7176	24.1183	29.6019	0.92254	2.63969
	AG21.1_Grt1_rim2	38.83	0.0236	21.66	0.0173	22.18	0.5546	6.64	10.16	100.065	8 cations	2.98122	0.00181192	1.95993	0.00105014	0.0729566	1.3512	0.0360656	0.759986	0.835785	8	44.2147	24.8687	27.3491	1.18016	2.38733
	AG21.1_Grt1_rim3	38.75	0.0471	21.29	0.0145	22.26	0.6739	4.06	12.88	99.9755	8 cations	3.01146	0.00366038	1.95	0.000890935	0.0188749	1.42789	0.0443595	0.470372	1.07249	8	47.0631	15.5034	35.3493	1.46208	0.622115
	AG21.1_Grt1_rim4	38.83	0.0689	21.42	0	22.89	0.5877	4.57	11.35	99.7166	8 cations	3.02301	0.00536403	1.96538	0	0	1.49034	0.0387537	0.530394	0.946764	8	50.3104	17.643	31.4931	1.2891	0
	AG21.1_Grt1_rim5	38.69	0.0648	21.52	0.0052	23.75	0.5309	4.45	10.96	99.9709	8 cations	3.01058	0.00504227	1.97355	0.00031991	0	1.54555	0.0349905	0.516204	0.913767	8	51.5081	17.1467	30.3526	1.16228	0
	AG21.1_Grt2_in1	39.98	0.0791	21.89	0.0151	14.16	0.3199	8.43	14.82	99.6941	8 cations	3.00519	0.00594574	1.93923	0.000897386	0.0375983	0.852547	0.0203671	0.944642	1.19358	8	27.964	30.9847	39.15	0.668051	1.23324
	AG21.1_Grt2_in2	40.21	0.0384	22.18	0	18.09	0.7098	10.61	7.22	99.0582	8 cations	3.04413	0.00290711	1.979	0	0	1.14535	0.0455147	1.19745	0.585654	8	40.9699	40.2643	19.6927	1.53044	0
	AG21.1_Grt2_rim1	38.74	0.1012	21.24	0	23.31	0.6889	3.54	12.55	100.17	8 cations	3.01843	0.007885	1.95043	0	0	1.51891	0.0454635	0.411183	1.0477	8	50.3417	13.6006	34.6548	1.50379	0
	AG21.1_Grt2_rim2	38.6	0.1033	21.28	0	23.85	0.6837	3.39	12.04	99.947	8 cations	3.01968	0.00808117	1.96201	0	0	1.56038	0.0453029	0.395352	1.00919	8	52.4184	13.1336	33.5255	1.50496	0
	AG21.1_Grt3_in1	40.62	0.0143	22.51	0.0114	15.33	0.336	12.25	9.59	100.662	8 cations	2.98634	0.00105132	1.95043	0.000662641	0.0741181	0.868445	0.0209231	1.3426	0.755427	8	28.3665	43.8541	24.675	0.683422	2.42096
	AG21.1_Grt3_in2	40.58	0.0209	22.33	0.0504	17.05	0.4664	12.74	7.51	100.748	8 cations	2.9879	0.00153887	1.93775	0.00293399	0.0804263	0.969472	0.029087	1.39841	0.592473	8	31.5802	45.5528	19.2996	0.9475	2.61986
	AG21.1_Grt3_in3	40.16	0.0475	22.48	0.001	14.64	0.3355	11.98	10.66	100.304	8 cations	2.96079	0.00350194	1.95328	5.82892e-05	0.118064	0.784595	0.0209504	1.31669	0.842065	8	25.4544	42.7168	27.3188	0.679688	3.83033
	AG21.1_Grt3_out1	39.96	0.0603	22.31	0.0199	14.69	0.351	10.81	11.98	100.181	8 cations	2.96374	0.0044723	1.95015	0.00116692	0.112266	0.798914	0.0220499	1.19523	0.952017	8	25.9348	38.8001	30.9049	0.715796	3.64444
	AG21.1_Grt3_out2	40.34	0.0333	22.39	0	14.63	0.3286	11.25	11.63	100.602	8 cations	2.97418	0.00245514	1.94554	0	0.101188	0.800889	0.0205204	1.2365	0.918724	8	26.0213	40.1745	29.8498	0.666717	3.28766
	AG21.1_Grt3_out3	40.52	0.0809	22.38	0	14.57	0.3321	11.1	11.64	100.623	8 cations	2.98867	0.00596702	1.94547	0	0.065257	0.833488	0.0207474	1.22051	0.91989	8	27.2391	39.8874	30.0628	0.678043	2.13265
	AG21.1_Grt3_rim1	39.68	0.1369	21.51	0	19.89	0.4605	6.21	12.93	100.817	8 cations	3.01452	0.0104004	1.92593	0	0.024234	1.23948	0.029632	0.703312	1.05249	8	40.65	23.0658	34.5175	0.971813	0.794779
	AG21.1_Grt3_rim2	39.64	0.1053	21.54	0	18.38	0.3865	6.01	13.91	99.9718	8 cations	3.02902	0.00804631	1.93985	0	0	1.17458	0.0250152	0.684627	1.13886	8	39.3164	22.6467	37.6721	0.827474	0
	AG21.1_Grt3_rim3	39.71	0.0511	21.42	0	18.5	0.4228	6.86	13	99.9639	8 cations	3.02577	0.00389365	1.92358	0	0.0170976	1.1618	0.0272871	0.779239	1.06134	8	38.1323	25.576	34.8349	0.895609	0.561174
	AG21.1_Grt3_rim4	40.14	0.0893	21.38	0	19.38	0.5434	6.62	12.92	101.073	8 cations	3.03495	0.0067519	1.90519	0	0.0114011	1.21405	0.0348001	0.74618	1.04667	8	39.7645	24.44	34.2822	1.13983	0.373428
	AG21.1_Grt3_rim5	39.74	0.0405	22.08	0	17.91	0.6333	8.18	12.39	100.974	8 cations	2.97712	0.00303405	1.94949	0	0.0902041	1.0319	0.040185	0.913549	0.99452	8	33.6084	29.7539	32.391	1.3088	2.9379
Garnet corona around olivine domain in completely eclogitized Mg-gabbro	AG21.2_Grt1_in1	38.21	0.0512	21.93	0.0324	22.6	0.356	10.62	6.17	99.9696	8 cations	2.89018	0.00291349	1.95497	0.00193761	0.256911	1.17272	0.0228078	1.19752	0.500042	8	37.2292	38.0165	15.8743	0.724057	8.15589
	AG21.2_Grt1_in2	38.58	0.087	21.81	0.0316	23.91	0.4389	9.37	6.2	100.428	8 cations	2.92954	0.00496996	1.95185	0.00189713	0.177235	1.34116	0.0282285	1.06069	0.504432	8	43.1	34.0866	16.2106	0.907162	5.69567
	AG21.2_Grt1_in3	39.54	0.1275	21.87	0.0412	22.15	0.3579	9.79	7.19	101.067	8 cations	2.9682	0.00720052	1.93491	0.00244527	0.111847	1.27874	0.0227564	1.09559	0.578308	8	41.4201	35.4877	18.7322	0.737111	3.62287
	AG21.2_Grt1_in4	39.46	0.0806	21.62	0.035	24.37	0.515	8.57	6.28	100.931	8 cations	2.99647	0.00460452	1.93492	0.00210133	0.0608356	1.48683	0.0331242	0.970161	0.510959	8	48.5589	31.6849	16.6876	1.08182	1.98685
	AG21.2_Grt1_out1	39.18	0.0476	21.38	0	24.89	0.7933	5.76	9.28	101.331	8 cations	3.0014	0.00274324	1.93029	0	0.0614273	1.53318	0.0514734	0.657798	0.761696	8	50.0127	21.4576	24.8468	1.67908	2.00378
	AG21.2_Grt1_out2	38.88	0.038	21.57	0.0077	25.32	0.8073	5.86	8.37	100.853	8 cations	2.99366	0.00220119	1.95741	0.000468749	0.0504036	1.58005	0.0526498	0.672643	0.690519	8	51.8684	22.0809	22.6677	1.72834	1.6546
	AG21.2_Grt1_out3	38.54	0.0483	21.32	0	25.24	0.8527	5.4	8.95	100.351	8 cations	2.98835	0.0028175	1.94833	0	0.0693279	1.56741	0.0560019	0.624201	0.743562	8	51.2141	20.3954	24.2955	1.82983	2.26525
	AG21.2_Grt1_rim1	39.15	0.0547	21.62	0.0013	22.98	0.5524	7.37	8.71	100.438	8 cations	2.99202	0.00314497	1.94734	7.85505e-05	0.0622505	1.40651	0.0357579	0.839674	0.713222	8	46.0032	27.4635	23.3276	1.16955	2.03605
	AG21.2_Grt1_rim2	39.05	0.0528	21.37	0.0272	23.8	0.6444	7.18	8.4	100.524	8 cations	2.99087	0.00304234	1.92902	0.00164709	0.0815131	1.44297	0.041804	0.819807	0.689334	8	46.9193	26.6567	22.4143	1.35929	2.65047
	AG21.2_Grt1_rim3	38.93	0.0497	21.48	0	22.2	0.6341	7.7	8.89	99.8838	8 cations	2.98342	0.00286538	1.94007	0	0.0873636	1.33546	0.0411598	0.879692	0.72997	8	43.4487	28.6205	23.7493	1.33912	2.84235
	AG21.2_Grt1_rim4	37.94	0.0472	21.38	0	22.26	0.6316	7.64	8.6	98.4988	8 cations	2.94884	0.0027599	1.95847	0	0.13833	1.3086	0.0415798	0.885234	0.716187	8	42.3505	28.649	23.1781	1.34565	4.4768
	AG21.5_Grt1_rim1	39.73	0.0367	21.83	0.0137	18.8	0.4416	6.61	13.62	101.082	8 cations	2.99735	0.00208296	1.94101	0.000817169	0.0593212	1.12684	0.0282185	0.743413	1.10095	8	36.84	24.3045	35.9936	0.922549	1.93939
	AG21.5_Grt1_rim2	38.48	0.022	21.02	0	24.59	0.6769	10.96	4.14	98.3261	8 cations	2.8957	0	1.88965	0	0.318943	1.26278	0.0420226	1.42635	0.164551	8	39.282	44.3704	5.1188	1.30722	9.92158
	AG21.5_Grt1_rim3	36.05	0.0455	19.81	0	20.36	0.5067	4.19	14.24	99.9021	8 cations	3.02456	0.00536337	1.95181	0	0	1.31464	0.0310282	0.821047	0.851559	8	43.9419	27.2026	28.2135	1.02801	-0.385999
	AG21.5_Grt1_rim4	39.91	0.0257	22.12	0	22.45	0.6268	9.68	6.65	99.8889	8 cations	2.92671	0.00125882	1.88422	0	0.259842	1.30428	0.0436069	1.2427	0.33738	8	40.9147	38.9828	10.5834	1.36793	8.1511
	AG21.5_Grt1_rim5	37.68	0.0487	20.71	0	19.19	0.4432	7.12	12.63	95.2022	8 cations	2.93113	0.00278316	1.89832	0	0.233849	1.1506	0.0348953	0.507873	1.24055	8	36.3221	16.0325	39.1617	1.10158	7.38215
	AG21.5_Grt1_out1	37.71	0	20.88	0	24.63	0.6461	12.46	2	102.029	8 cations	2.95407	0.00130003	1.90758	0	0.181687	0.959512	0.0281314	0.796155	1.17157	8	30.5864	25.3791	37.3461	0.896745	5.79164
	AG21.5_Grt1_out2	39.33	0.0476	21.6	0.0093	19.05	0.4571	5.72	13.6	99.814	8 cations	3.01818	0.00274806	1.95358	0.000564258	0.00399796	1.2186	0.0297111	0.654378	1.11824	8	40.2854	21.6328	36.9674	0.982208	0.132167
	AG21.5_Grt1_in1	39.54	0.0932	21.65	0	20.55	0.4789	7.2	10.39	101.463	8 cations	2.9878	0.00144744	1.95169	0	0.0698181	1.33576	0.0397452	1.08033	0.533415	8	43.6656	35.3156	17.4372	1.29926	2.28233
	AG21.5_Grt1_in2	39.66	0.0232	21.73	0	18.32	0.4459	7.17	14.68	97.8219	8 cations	2.93527	0.00285406	1.90139	0	0.222354	1.02785	0.0292431	0.826853	1.05418	8	32.522	26.1623	33.3551	0.925274	7.03544
	AG21.5_Grt1_in3	37.97	0.0472	21.15	0	20.7	0.5128	7.78	10.07	98.23	8 cations	2.94724	0.00275622	1.93482	0	0.165194	1.17854	0.0337139	0.900254	0.837487	8	37.832	28.8988	26.884	1.08224	5.30287
Garnet corona around clinopyroxene domain in completely eclogitized Mg-gabbro	AG21.2_Grt1_in1	38.54	0.1232	21.11	0	22.01	0.7941	5.97	11.02	99.5673	8 cations	2.98472	0.00717794	1.92679	0	0.0894088	1.33613	0.0520899	0.68925	0.914424	8	43.3626	22.3688	29.6765	1.69051	2.90165
	AG21.2_Grt1_in2	36.73	0.1461	21.02	0	23.15	0.7908	5.45	10.52	97.8069	8 cations	2.90815	0.00870247	1.96148	0	0.204824	1.32808	0.0530332	0.643284	0.892453	8	42.5438	20.607	28.5889	1.69887	6.56134
	AG21.2_Grt1_in3	39.57	0.0279	21.48	0.0083	25	0.7508	7.21	7.9	101.947	8 cations	2.99574	0.00158906	1.91658	0.00049681	0.0882516	1.49463	0.0481448	0.813738	0.640826	8	48.4389	26.3722	20.7684	1.56031	2.86012
	AG21.2_Grt1_out1	38.57	0.0593	21.63	0.008	24.74	0.8344	5.96	8.58	100.382	8 cations	2.97871	0.00344532	1.96875	0.000488474	0.0664602	1.53143	0.0545806	0.686175	0.709969	8	50.2336	22.5078	23.2883	1.79034	2.18002
	AG21.2_Grt1_out2	38.99	0.026	21.94	0	26.1	0.8802	6.71	7.08	101.726	8 cations	2.96983	0.00148987	1.96956	0	0.0877991	1.5748	0.0567866	0.761924	0.577811	8	51.4788	24.9066	18.8881	1.85631	2.87008
	AG21.2_Grt1_out3	39.21	0.0727	21.61	0	24.26	0.7206	6.52	8.9	101.293	8 cations	2.9906	0.00417151	1.94255	0	0.0679091	1.47956	0.0465524	0.741344	0.72732	8	48.3092	24.2057	23.7478	1.51999	2.21731
	AG21.2_Grt1_out4	38.15	0.0452	21.42	0.024	24.73	0.8318	6.85	7.94	99.991	8 cations	2.94727	0.002627	1.95029	0.00146592	0.148457	1.44932	0.0544289	0.788908	0.657233	8	46.7773	25.4622	21.2124	1.75671	4.7915
Garnet in completely eclogitized Fe-Ti-gabbro	AG22.7_Grt1_core1	37.93	0.1383	20.95	0	27.76	0.551	3.97	9.15	100.449	8 cations	2.97012	0.0108296	1.93344	0	0.104662	1.71328	0.0365451	0.463439	0.767691	8	55.5246	15.0193	24.8797	1.18437	3.39195
	AG22.7_Grt1_rim2	37.57	0.0353	21.08	0	27.56	0.5552	4.08	9.04	99.9205	8 cations	2.95429	0.00277579	1.95361	0	0.132264	1.68016	0.0369783	0.47828	0.761648	8	54.3859	15.4817	24.6542	1.19697	4.28132
	AG22.7_Grt2_rim3	38.16	0.0728	20.94	0.0389	26.17	0.502	4.24	10.36	100.484	8 cations	2.97325	0.00567224	1.92289	0.00239633	0.116859	1.58842	0.0331294	0.492493	0.864883	8	51.3091	15.9085	27.9374	1.07014	3.77479
	AG22.7_Grt2_core1	37.87	0.0829	20.94	0	28.26	0.387	3.41	9.55	100.5	8 cations	2.97282	0.0065077	1.93733	0	0.104013	1.75128	0.0257318	0.39906	0.80325	8	56.7983	12.9425	26.0513	0.834543	3.37338
	AG22.7_Grt2_core2	37.83	0.062	21.18	0.0005	26.39	0.3388	5.28	9.01	100.091	8 cations	2.94578	0.00482787	1.94377	3.07827e-05	0.154984	1.5636	0.0223457	0.612927	0.751732	8	50.348	19.7362	24.2057	0.71953	4.99048
	AG22.7_Grt3_core1	37.31	0.0808	21.2	0	27.23	0.4266	4	9.73	99.9774	8 cations	2.92918	0.00634354	1.9616	0	0.167354	1.62052	0.0283679	0.468157	0.818479	8	52.2263	15.0878	26.3781	0.914246	5.39352
	AG22.7_Grt3_rim1	37.24	0.0217	21.04	0	28.19	0.3628	4.06	9.04	99.9545	8 cations	2.92997	0.00170731	1.95099	0	0.185658	1.66923	0.0241773	0.476201	0.762072	8	53.5466	15.2759	24.4463	0.775574	5.95565
	AG22.7_Grt3_rim2	37.06	0.0506	20.99	0	26.94	0.4332	4.28	9.66	99.4138	8 cations	2.92166	0.00398909	1.95025	0	0.198455	1.57774	0.0289267	0.503012	0.815971	8	50.5021	16.101	26.1186	0.925919	6.3524
	AG22.7_Grt4_rim1	37.28	0.1074	20.68	0.0168	26.41	0.3994	3.49	11.2	99.5836	8 cations	2.94117	0.00847322	1.92287	0.00104792	0.1768	1.56573	0.0266894	0.410469	0.946752	8	50.0803	13.1289	30.2821	0.853666	5.65499
	AG22.7_Grt4_rim2	37.54	0.1712	20.84	0	27.35	0.3856	2.22	11.77	100.277	8 cations	2.96194	0.0135079	1.93792	0	0.111178	1.69354	0.0257695	0.261124	0.995023	8	54.8668	8.45983	32.2366	0.834874	3.60191
	AG22.7_Grt5_core1	38.24	0.1168	20.53	0	28.29	0.3485	2.15	10.8	100.475	8 cations	3.02041	0.00922553	1.91114	0	0.0295818	1.83916	0.0233151	0.253162	0.914	8	60.1186	8.27536	29.8769	0.762125	0.966973
	AG22.7_Grt5_rim1	37.95	0.1153	20.52	0.0116	28.66	0.3798	2.37	10.22	100.227	8 cations	3.00497	0.00912974	1.91497	0.000726207	0.0561002	1.8418	0.0254724	0.279762	0.86707	8	59.9895	9.11215	28.2414	0.829665	1.82725
	AG22.7_Grt5_rim2	38.33	0.1358	20.64	0	27.51	0.3714	2.85	10.53	100.367	8 cations	3.0168	0.0106883	1.91457	0	0.0304467	1.78034	0.0247592	0.334398	0.887995	8	58.2202	10.9354	29.039	0.809669	0.995661
Garnet in completely eclogitized basalt dyke	AG22.14_Grt1_rim1	38.17	0.1649	20.9	0.0087	26.88	0.8151	3.15	10.31	100.399	8 cations	2.99825	0.00974458	1.93485	0.000540304	0.0486251	1.71718	0.0542304	0.368864	0.867717	8	56.1791	12.0677	28.3881	1.77419	1.59081
	AG22.14_Grt1_rim2	38.61	0.039	21.08	0.0061	26.1	0.5181	6.05	7.7	100.103	8 cations	2.99813	0.0022783	1.92919	0.000374501	0.0696226	1.62534	0.0340761	0.700352	0.640641	8	52.9421	22.8126	20.8676	1.10996	2.26782
	AG22.14_Grt2_core1	38.15	0.1068	21.11	0.0136	25.93	0.3238	3.61	10.71	99.9542	8 cations	2.99399	0.00630557	1.95254	0.000843856	0.0460243	1.65585	0.0215238	0.422351	0.900575	8	54.3556	13.8643	29.5627	0.70655	1.51082
	AG22.14_Grt2_rim1	38.1	0.087	21.14	0.0165	24.9	0.4535	4.02	10.84	99.557	8 cations	2.9909	0.00513798	1.95585	0.00102408	0.0510499	1.58367	0.0301537	0.47045	0.911759	8	51.9734	15.4393	29.9223	0.98959	1.67537
	AG22.14_Grt3_rim2	37.77	0	21.15	0.011	26.15	0.5272	5.9	8.1	99.6082	8 cations	2.94802	0	1.94558	0.000678812	0.157699	1.54926	0.0348534	0.686509	0.677396	8	49.8842	22.1047	21.8112	1.12223	5.07768
	AG22.14_Grt4_rim1	38.42	0.0257	21.33	0.013	25.98	0.58	5.92	8.28	100.549	8 cations	2.96954	0.00149438	1.94302	0.000794418	0.114107	1.56524	0.0379705	0.682126	0.685704	8	50.7346	22.11	22.226	1.23075	3.69861
	AG22.14_Grt4_rim2	38.71	0.0275	21.49	0	25.38	0.4896	5.12	9.22	100.437	8 cations	3.00049	0.00160361	1.96318	0	0.0326453	1.61259	0.0321437	0.591628	0.765726	8	53.1378	19.4952	25.2321	1.05919	1.07572
	AG22.14_Grt4_rim3	38.73	0.0309	21.46	0.0029	25.35	0.4984	5.13	9.28	100.482	8 cations	3.00055	0.00180098	1.95947	0.000177633	0.0356507	1.60683	0.0327053	0.592491	0.770328	8	52.8909	19.5026	25.3564	1.07654	1.17349
	AG22.14_Grt5_core1	38.72	0.0813	21.5	0.0114	25.4	0.4754	5.3	9.06	100.548	8 cations	2.99624	0.00473292	1.96081	0.00069746	0.0365473	1.60723	0.0311592	0.611404	0.75118	8	52.9126	20.1284	24.73	1.02581	1.20319
	AG22.14_Grt5_rim1	38.65	0.0573	21.53	0.0353	25.79	0.5522	6.1	7.94	100.655	8 cations	2.98073	0.00332449	1.95692	0.00215239	0.0728139	1.59057	0.0360708	0.701317	0.656097	8	52.0327	22.9423	21.463	1.17999	2.38197
	AG22.14_Grt5_rim2	38.34	0.2562	21.13	0	24.8	0.5573	4.7	10.16	99.9435	8 cations	2.99119	0.0150372	1.94288	0	0.0446602	1.57347	0.0368271	0.546639	0.849298	8	51.574	17.9174	27.8377	1.20709	1.46384
