# Supplementary material for: Magmatic genesis, hydration, and subduction of the tholeiitic eclogite-facies Allalin gabbro (Western Alps, Switzerland)
Source: Swiss J Geosci. 2024 Jun 19;117(1):12. doi: 10.1186/s00015-024-00461-8 (PMC11186922; doi:10.1186/s00015-024-00461-8)
Supplement: Supplementary file 8 — Additional file 8. Table S6. LA-ICP-MS major to trace element concentrations [µg/g] of magmatic relicts. [file 15_2024_461_MOESM8_ESM.xlsx]

## Sheet: AverageConcentrations
		Table S6	LA-ICP-MS trace element concentrations [µg/g] of magmatic relicts
		Rock type	Magmatic Mg-gabbro																		Magmatic Fe-Ti-gabbro
		Sample	AG22.3																		AG22.6
		Mineral	Olivine					Plagioclase								Clinopyroxene					Clinopyroxene
		No.	1	2	3	4	5	1	2	3	4	5	6	7	8	1	2	3	4	5	1	2	3	4	5	6
		Li	0.802388	0.763901	0.32816	1.37805	1.39674	<0.104	<0.117	<0.117	<0.093	<0.104	<0.124	<0.133	<0.105	0.149762	0.115952	0.112586	0.091911	0.0872597	1.30707	1.78366	1.53013	1.55241	1.61754	1.50049
		B	0.157573	0.153942	0.116809	0.137531	0.126124	<0.234	<0.271	<0.284	0.25751	<0.273	<0.293	<0.263	<0.262	0.162961	0.175427	0.161515	0.159319	0.150899	0.127006	0.135687	0.165366	0.147561	0.136843	0.126648
		Sc	4.8866	4.25841	5.24637	5.57906	4.94561	1.20187	1.10523	1.06848	1.09137	1.00964	1.10373	1.13913	1.18517	120.071	120.405	122.164	119.197	140.655	137.953	136.517	138.615	137.184	137.034	137.752
		V	0.989102	0.920514	2.04252	2.10096	2.22677	1.83087	1.19281	2.56502	2.48794	1.75724	1.39308	1.44857	2.5132	380.976	379.031	382.663	350.777	355.47	540.862	539.394	542.13	531.191	525.072	533.403
		Cr	12.6773	8.87942	12.4683	18.8958	14.6733	<1.87	<2.03	<2.08	<2.08	<2.04	<2.29	<2.00	<2.01	7670.55	5831.55	5395.85	3183.9	3557.48	3.21642	3.34532	3.26807	3.38072	3.2964	3.19697
		Co	150.718	152	150.33	149.379	150.874	0.0969411	0.0817601	0.0825397	<0.051	0.0837438	0.167794	0.0605412	0.0790855	27.6784	26.7525	26.3322	28.0334	27.4329	33.964	34.1203	33.9007	34.3212	34.2494	34.2679
		Ni	1626.45	1690.06	1634.13	1641.96	1652.99	4.28487	2.83892	<1.57	<1.12	2.1569	1.90099	2.00018	2.23072	232.15	226.816	219.725	233.571	231.228	61.2855	62.2563	68.5365	59.5743	61.5891	59.9533
		As	<0.020	<0.020	<0.020	<0.020	<0.021	<0.193	<0.207	<0.193	<0.190	<0.202	<0.222	<0.200	<0.194	0.037962	0.0409485	0.0525021	0.0374597	0.0421106	0.104104	0.114685	0.122322	0.115627	0.124113	0.111752
		Rb	<0.005	<0.006	<0.007	<0.005	<0.006	0.0592075	<0.068	0.0714708	<0.075	<0.081	0.116031	0.0820439	<0.062	<0.009	0.00849567	0.0112316	<0.008	<0.007	0.0156778	0.0129865	0.0128405	0.0206449	0.0138128	0.0131961
		Sr	<0.002	0.35372	0.000865753	<0.001	<0.001	372.747	390.639	384.147	381.299	386.326	392.553	393.86	382.29	21.1018	20.4137	20.2329	21.1037	21.668	26.3765	26.1575	27.0692	25.6501	25.1367	25.3064
		Y	0.0228252	0.0190899	0.0379157	0.0352921	0.0312747	0.1846	0.21343	0.26943	0.230721	0.198139	0.190725	0.222135	0.292737	17.717	21.0625	21.5735	17.5993	18.2183	54.203	53.8095	55.0619	53.9272	53.4673	53.5815
		Zr	0.051694	0.0142632	0.0391881	0.0432528	0.0782744	<0.024	<0.029	0.0244601	<0.011	0.0329398	0.0147373	0.0270818	<0.011	22.3134	32.0613	40.3476	22.4053	23.431	82.699	81.6413	83.9088	79.5985	77.7499	79.5
		Nb	0.00775761	0.00200117	0.00250002	0.0098628	0.0205781	0.00642798	<0.006	<0.015	0.0127338	<0.016	<0.022	<0.016	<0.016	0.28318	0.455431	0.494506	0.434986	0.518558	0.0791614	0.0851589	0.0631073	0.0682858	0.0641619	0.0693177
		Mo	0.0455559	0.0305246	0.026189	0.0322072	0.0338406	<0.034	<0.037	<0.113	<0.034	<0.035	<0.042	<0.038	<0.035	0.0261093	0.03362	0.0311336	0.0357509	0.0280136	0.0438517	0.0419121	0.0370175	0.0460231	0.0455705	0.0454747
		Sb	<0.017	<0.016	<0.017	<0.016	<0.020	<0.147	<0.164	<0.164	<0.179	<0.171	<0.189	<0.181	<0.167	<0.020	<0.017	<0.021	<0.023	<0.015	<0.017	<0.019	<0.017	<0.024	<0.017	<0.022
		Cs	<0.004	<0.004	<0.005	<0.004	<0.004	<0.043	<0.052	<0.050	<0.038	<0.047	<0.050	<0.046	<0.054	<0.004	<0.006	<0.006	<0.006	<0.004	<0.004	<0.005	<0.004	<0.008	<0.004	<0.004
		Ba	<0.0138	0.0372935	<0.005	<0.005	<0.005	4.88309	5.55064	4.69583	4.95731	4.96377	6.92439	5.37231	4.83194	0.0506157	0.0309327	0.020988	<0.005	0.0296694	<0.014	<0.005	<0.016	0.0738544	<0.006	0.00798117
		La	<0.002	0.00293724	0.000530052	0.000543203	<0.001	0.654939	0.64718	0.528853	0.51212	0.696901	0.730382	0.711492	0.370393	0.57325	0.711322	0.703036	0.633184	0.620376	1.94948	1.93327	2.13838	1.86592	1.8853	1.90661
		Ce	0.000830984	0.00746583	<0.002	<0.001	<0.001	1.24794	1.40348	1.29926	1.29655	1.31856	1.43451	1.31824	0.960424	2.70016	3.53743	3.66816	3.19445	2.99413	9.85122	9.57682	10.3778	9.52932	9.36341	9.53712
		Pr	<0.001	0.000817377	<0.001	<0.001	<0.002	0.163413	0.154678	0.171937	0.155982	0.134458	0.139024	0.192901	0.131099	0.610305	0.760347	0.817312	0.654267	0.64501	2.17976	2.13814	2.30588	2.1521	2.09839	2.18621
		Nd	<0.007	0.003	<0.008	<0.007	<0.008	0.590349	0.522729	0.499203	0.691543	0.507463	0.531242	0.556161	0.651991	4.05203	5.39979	5.32397	4.26957	4.34879	14.9555	14.6665	15.4632	14.732	14.7531	14.5924
		Sm	<0.003	<0.003	<0.003	<0.003	<0.003	0.13727	<0.104	0.129296	0.10196	<0.086	0.153788	0.154144	0.190433	1.73535	2.20341	2.35106	1.89993	1.88387	6.3354	6.12224	6.2446	6.38525	6.22562	6.33095
		Eu	<0.002	<0.003	<0.001	<0.001	<0.003	0.399779	0.355161	0.322315	0.353984	0.253692	0.350217	0.385331	0.312863	0.637829	0.727402	0.798863	0.695612	0.768739	2.13454	2.01398	2.11233	2.04288	2.00838	2.05647
		Gd	<0.010	<0.003	<0.010	<0.007	0.00301973	0.0981786	0.100173	<0.079	0.088821	<0.085	0.109596	0.113274	0.116609	2.74581	3.44797	3.44284	2.85318	2.83366	9.18594	9.29894	9.60352	9.23548	9.36309	9.24682
		Tb	<0.0004	<0.0004	<0.0004	<0.001	0.000422493	<0.012	0.00684799	0.015005	0.0139838	<0.012	<0.013	0.00528495	0.0131144	0.489011	0.570596	0.587098	0.458802	0.50527	1.55767	1.53557	1.56259	1.56173	1.53897	1.52776
		Dy	<0.002	<0.002	0.0026723	<0.001	<0.005	0.0320601	<0.020	0.0601305	<0.060	0.0459819	<0.053	0.036002	0.0400302	3.21097	3.99824	4.0272	3.27355	3.47322	10.6236	10.4351	10.5744	10.3903	10.3462	10.2956
		Ho	0.000604155	0.000592181	0.00158516	0.000676875	0.000711197	0.00475385	<0.012	0.012399	0.00941511	0.0146082	<0.013	0.00533719	<0.012	0.67505	0.81753	0.820027	0.680804	0.710732	2.12147	2.12785	2.14624	2.09324	2.07038	2.11857
		Er	0.00602152	<0.005	<0.005	0.00779276	0.00629759	<0.019	<0.051	0.0426806	0.0208319	0.0215454	<0.058	<0.021	0.0291627	1.99363	2.47204	2.45292	2.0055	2.02678	6.11828	6.07733	6.22262	5.8644	5.99984	6.11279
		Tm	0.00172762	0.00141122	0.00220371	0.00199323	0.00152899	<0.008	<0.004	<0.014	<0.011	<0.004	<0.005	<0.010	<0.004	0.258293	0.303167	0.320631	0.262275	0.268021	0.780864	0.763457	0.786269	0.763743	0.735545	0.768857
		Yb	0.0267056	0.0204104	0.0250423	0.0323852	0.0291864	<0.027	<0.073	<0.057	<0.059	<0.028	<0.068	<0.063	<0.075	1.74723	2.01707	2.07829	1.74328	1.83901	5.07035	4.99662	5.10531	4.99878	4.9539	4.89152
		Lu	0.0079272	0.00647522	0.00836079	0.0100933	0.00955573	<0.010	<0.005	<0.009	<0.010	<0.010	<0.011	<0.014	<0.010	0.248286	0.290262	0.305563	0.251934	0.259373	0.722896	0.721684	0.723313	0.719251	0.704085	0.711546
		Hf	<0.001	<0.004	<0.004	<0.004	0.00248045	<0.015	<0.016	<0.039	<0.015	<0.015	<0.018	<0.017	<0.016	0.866266	1.00015	1.14663	0.85437	0.909083	2.95045	2.96608	2.95158	2.85567	2.70216	2.81385
		Ta	<0.001	<0.0004	0.00053699	<0.0004	0.000433621	<0.010	<0.012	0.00419922	<0.004	<0.004	<0.005	<0.005	<0.005	0.00593873	0.0308356	0.0349995	0.0229138	0.0203476	0.0121895	0.0137787	0.0114251	0.00922078	0.0105052	0.0104251
		W	<0.002	<0.004	<0.002	<0.004	<0.006	<0.049	<0.054	<0.017	<0.043	<0.075	<0.075	<0.022	<0.021	<0.002	<0.005	<0.002	<0.002	0.00204247	<0.004	<0.005	<0.007	<0.008	<0.006	<0.006
		Pb	<0.003	0.0072592	<0.005	<0.006	<0.005	0.166503	0.143782	0.138056	0.112985	0.103246	0.101933	0.144495	0.0924965	0.00682767	0.00849154	0.00875677	0.00762289	0.00889751	0.0157675	0.0184134	0.0269354	0.0185521	0.0168668	0.023398
		Bi	<0.005	<0.003	<0.004	<0.004	<0.004	<0.041	<0.032	<0.042	<0.041	<0.046	<0.044	<0.028	<0.033	<0.006	<0.003	<0.005	<0.004	<0.004	<0.004	<0.005	<0.004	<0.004	<0.004	<0.004
		Th	<0.0005	<0.0005	<0.0005	<0.002	<0.0005	<0.012	<0.006	<0.005	<0.005	<0.006	<0.007	<0.006	<0.019	0.035055	0.0310873	0.03885	0.0386178	0.0420641	0.00407863	0.005898	0.0190233	0.00343672	0.00546805	0.00428281
		U	<0.0005	<0.001	<0.0004	<0.0005	<0.002	<0.015	<0.006	<0.005	<0.014	<0.006	<0.007	<0.015	<0.015	0.0165029	0.017612	0.0159391	0.0153244	0.0192233	0.00195283	0.00398588	0.00782189	0.00251323	0.00114139	0.00274552
			Notes:
			<VALUE	represents apparent element concentrations below the respective limit of detection

## Sheet: RawData
SAMPLES: Composition Summary
File		Time	SiO2	TiO2	Al2O3	FeO	MnO	MgO	CaO	Na2O	K2O	Li7	B11	Sc45	V51	Cr53	Co59	Ni62	As75	Rb85	Sr88	Y89	Zr90	Nb93	Mo95	Mo97	Mo98	Sb121	Cs133	Ba137	La139	Ce140	Pr141	Nd146	Sm147	Eu151	Gd157	Tb159	Dy163	Ho165	Er166	Er167	Tm169	Yb173	Lu175	Hf178	Ta181	W182	Pb208
			wt.%	wt.%	wt.%	wt.%	wt.%	wt.%	wt.%	wt.%	wt.%	µg/g	µg/g	µg/g	µg/g	µg/g	µg/g	µg/g	µg/g	µg/g	µg/g	µg/g	µg/g	µg/g	µg/g	µg/g	µg/g	µg/g	µg/g	µg/g	µg/g	µg/g	µg/g	µg/g	µg/g	µg/g	µg/g	µg/g	µg/g	µg/g	µg/g	µg/g	µg/g	µg/g	µg/g	µg/g	µg/g	µg/g	µg/g
3_CPx.csv	AG22.3-Cpx_80 Âµm - 1	10:37:00	51.0698	0.699062	4.27556	4.74832	0.124356	16.8047	21.7373	0.540764	0.00015647	0.149762	0.162961	120.071	380.976	7670.55	27.6784	232.15	0.037962	<0.0089205	21.1018	17.717	22.3134	0.28318	0.0261093	0.0278264	0.0277869	<0.019697	<0.0039814	0.0506157	0.57325	2.70016	0.610305	4.05203	1.73535	0.637829	2.74581	0.489011	3.21097	0.67505	1.99011	1.99363	0.258293	1.74723	0.248286	0.866266	0.00593873	<0.0022895	0.00682767
3_CPx.csv (copy)	AG22.3-Cpx_80 Âµm - 2	10:38:00	51.1753	0.796922	3.96109	4.63485	0.125242	16.7984	21.9902	0.518017	8.63702e-05	0.115952	0.175427	120.405	379.031	5831.55	26.7525	226.816	0.0409485	0.00849567	20.4137	21.0625	32.0613	0.455431	0.03362	0.0133628	0.0300955	<0.016684	<0.005905	0.0309327	0.711322	3.53743	0.760347	5.39979	2.20341	0.727402	3.44797	0.570596	3.99824	0.81753	2.38555	2.47204	0.303167	2.01707	0.290262	1.00015	0.0308356	<0.0054541	0.00849154
3_CPx.csv (copy) (copy)	AG22.3-Cpx_80 Âµm - 3	10:39:00	50.8677	0.869301	3.99763	4.73493	0.125832	16.6756	22.2126	0.51622	0.000183359	0.112586	0.161515	122.164	382.663	5395.85	26.3322	219.725	0.0525021	0.0112316	20.2329	21.5735	40.3476	0.494506	0.0311336	0.019879	0.0269302	<0.020754	<0.0058329	0.020988	0.703036	3.66816	0.817312	5.32397	2.35106	0.798863	3.44284	0.587098	4.0272	0.820027	2.42161	2.45292	0.320631	2.07829	0.305563	1.14663	0.0349995	<0.0021802	0.00875677
3_CPx.csv (copy) (copy) (copy)	AG22.3-Cpx_80 Âµm - 4	10:40:00	51.2573	0.65484	3.52107	4.83452	0.132825	17.2428	21.8693	0.487301	7.80005e-05	0.091911	0.159319	119.197	350.777	3183.9	28.0334	233.571	0.0374597	<0.008427	21.1037	17.5993	22.4053	0.434986	0.0357509	0.0177726	0.0236353	<0.022507	<0.0062221	<0.0053081	0.633184	3.19445	0.654267	4.26957	1.89993	0.695612	2.85318	0.458802	3.27355	0.680804	1.93303	2.0055	0.262275	1.74328	0.251934	0.85437	0.0229138	<0.0019489	0.00762289
3_CPx.csv (copy) (copy) (copy) (copy)	AG22.3-Cpx_80 Âµm - 5	10:41:00	50.979	0.701843	3.9667	4.79809	0.12697	16.8268	22.1073	0.493203	0.00010609	0.0872597	0.150899	140.655	355.47	3557.48	27.4329	231.228	0.0421106	<0.0065424	21.668	18.2183	23.431	0.518558	0.0280136	0.0299151	0.0267096	<0.015124	<0.0043811	0.0296694	0.620376	2.99413	0.64501	4.34879	1.88387	0.768739	2.83366	0.50527	3.47322	0.710732	2.06331	2.02678	0.268021	1.83901	0.259373	0.909083	0.0203476	0.00204247	0.00889751
4_Ol.csv	AG22.3-Ol_80 Âµm - 1	10:42:00	38.737	0.0083011	0.0050611	15.2517	0.242125	45.7207	0.0347442	0.000326564	<3.5382e-05	0.802388	0.157573	4.8866	0.989102	12.6773	150.718	1626.45	<0.019644	<0.0054705	<0.0017922	0.0228252	0.051694	0.00775761	0.0455559	0.0461113	0.168231	<0.016528	<0.0043036	<0.013779	<0.0018423	0.000830984	<0.00045196	<0.0069823	<0.0029543	<0.0024419	<0.0097492	<0.00040524	<0.001656	0.000604155	0.00648929	0.00602152	0.00172762	0.0267056	0.0079272	<0.0014272	<0.0011118	<0.001893	<0.0028993
4_Ol.csv (copy)	AG22.3-Ol_80 Âµm - 2	10:43:00	39.0273	0.00578202	0.00695339	14.5838	0.192996	46.1489	0.031617	0.00250232	0.000122803	0.763901	0.153942	4.25841	0.920514	8.87942	152	1690.06	<0.02239	<0.0060617	0.35372	0.0190899	0.0142632	0.00200117	0.0305246	0.0432515	0.146427	<0.0161	<0.0044899	0.0372935	0.00293724	0.00746583	0.000817377	0.00283486	<0.0028959	<0.0026244	<0.0028395	<0.00039721	<0.0016232	0.000592181	<0.0036074	<0.0052069	0.00141122	0.0204104	0.00647522	<0.0040994	<0.00040776	<0.0043873	0.0072592
4_Ol.csv (copy) (copy)	AG22.3-Ol_80 Âµm - 3	10:44:00	38.5794	0.00874318	0.00555602	15.1578	0.23956	45.9657	0.0429019	0.000397176	<3.6562e-05	0.32816	0.116809	5.24637	2.04252	12.4683	150.33	1634.13	<0.019644	<0.0068455	0.000865753	0.0379157	0.0391881	0.00250002	0.026189	0.0596055	0.160362	<0.017106	<0.0051761	<0.0045084	0.000530052	<0.001635	<0.0013128	<0.0075881	<0.002584	<0.00079918	<0.0084141	<0.00035443	0.0026723	0.00158516	0.00405313	<0.0052651	0.00220371	0.0250423	0.00836079	<0.004146	0.00053699	<0.0016551	<0.0047633
4_Ol.csv (copy) (copy) (copy)	AG22.3-Ol_80 Âµm - 4	10:45:00	38.7159	0.0112545	0.00487155	15.2629	0.241236	45.7176	0.045663	0.000641044	<3.4323e-05	1.37805	0.137531	5.57906	2.10096	18.8958	149.379	1641.96	<0.016607	<0.005366	<0.00060112	0.0352921	0.0432528	0.0098628	0.0322072	0.0464272	0.156026	<0.016175	<0.0043515	<0.0046198	0.000543203	<0.00050448	<0.0011584	<0.006695	<0.0026482	<0.00081903	<0.0074237	<0.0010386	<0.0014844	0.000676875	0.00747598	0.00779276	0.00199323	0.0323852	0.0100933	<0.0036584	<0.00037282	<0.0039258	<0.006086
4_Ol.csv (copy) (copy) (copy) (copy)	AG22.3-Ol_80 Âµm - 5	10:46:00	38.7123	0.0161339	0.0054706	15.2321	0.238608	45.7469	0.0479447	0.000630017	<3.7889e-05	1.39674	0.126124	4.94561	2.22677	14.6733	150.874	1652.99	<0.020871	<0.0061865	<0.00063163	0.0312747	0.0782744	0.0205781	0.0338406	0.0578146	0.147578	<0.019566	<0.0035789	<0.0048535	<0.00051557	<0.00053002	<0.0018032	<0.0080891	<0.0027826	<0.0028298	0.00301973	0.000422493	<0.0051286	0.000711197	0.00741797	0.00629759	0.00152899	0.0291864	0.00955573	0.00248045	0.000433621	<0.0058586	<0.0050708
5_Plag.csv	AG22.3-Plg_38 Âµm - 1	10:47:00	53.6431	0.0743505	28.9202	0.274614	0.00158996	0.0396249	12.4107	4.572	0.0639116	<0.1043	<0.23427	1.20187	1.83087	<1.8666	0.0969411	4.28487	<0.19297	0.0592075	372.747	0.1846	<0.024174	0.00642798	<0.034056	<0.054545	<0.021061	<0.14704	<0.042846	4.88309	0.654939	1.24794	0.163413	0.590349	0.13727	0.399779	0.0981786	<0.011586	0.0320601	0.00475385	0.0194428	<0.01901	<0.0076256	<0.027111	<0.0098105	<0.014978	<0.0096858	<0.049494	0.166503
5_Plag.csv (copy)	AG22.3-Plg_38 Âµm - 2	10:48:00	53.175	0.0634829	29.4952	0.249019	0.0010679	0.0331316	12.7393	4.19186	0.0519431	<0.11711	<0.271	1.10523	1.19281	<2.0344	0.0817601	2.83892	<0.2069	<0.067634	390.639	0.21343	<0.029392	<0.0063364	<0.037161	<0.1472	<0.056836	<0.16435	<0.052093	5.55064	0.64718	1.40348	0.154678	0.522729	<0.10431	0.355161	0.100173	0.00684799	<0.018961	<0.011589	<0.035545	<0.051297	<0.0044678	<0.073162	<0.0048227	<0.016344	<0.011775	<0.053552	0.143782
5_Plag.csv (copy) (copy)	AG22.3-Plg_38 Âµm - 3	10:49:00	52.3271	0.0502141	30.0609	0.235101	0.00125504	0.0325259	13.5557	3.69397	0.043183	<0.11665	<0.28422	1.06848	2.56502	<2.079	0.0825397	<1.5703	<0.19263	0.0714708	384.147	0.26943	0.0244601	<0.0151	<0.11297	<0.047421	<0.01831	<0.16416	<0.04956	4.69583	0.528853	1.29926	0.171937	0.499203	0.129296	0.322315	<0.079005	0.015005	0.0601305	0.012399	<0.043685	0.0426806	<0.013582	<0.056744	<0.0092518	<0.038949	0.00419922	<0.01725	0.138056
5_Plag.csv (copy) (copy) (copy)	AG22.3-Plg_38 Âµm - 4	10:50:00	52.7906	0.0511301	29.5971	0.233952	0.00168904	0.0289294	13.3741	3.87701	0.0455205	<0.093259	0.25751	1.09137	2.48794	<2.0752	<0.051137	<1.1163	<0.19017	<0.075218	381.299	0.230721	<0.010787	0.0127338	<0.033725	<0.054013	<0.020855	<0.17947	<0.037607	4.95731	0.51212	1.29655	0.155982	0.691543	0.10196	0.353984	0.088821	0.0139838	<0.057948	0.00941511	<0.034869	0.0208319	<0.010843	<0.058616	<0.0095577	<0.014835	<0.0043204	<0.042898	0.112985
5_Plag.csv (copy) (copy) (copy) (copy)	AG22.3-Plg_38 Âµm - 5	10:51:00	53.4083	0.0603479	29.3455	0.24505	0.00140858	0.0348614	12.6534	4.19088	0.0602491	<0.10443	<0.27277	1.00964	1.75724	<2.0363	0.0837438	2.1569	<0.20243	<0.081225	386.326	0.198139	0.0329398	<0.016165	<0.034885	<0.055869	<0.05861	<0.17063	<0.047278	4.96377	0.696901	1.31856	0.134458	0.507463	<0.086282	0.253692	<0.084553	<0.011833	0.0459819	0.0146082	0.019908	0.0215454	<0.0041947	<0.027765	<0.010024	<0.015346	<0.0044687	<0.075473	0.103246
5_Plag.csv (copy) (copy) (copy) (copy) (copy)	AG22.3-Plg_38 Âµm - 6	10:52:00	53.238	0.0681393	29.4344	0.187317	0.000875201	0.0265074	12.6342	4.3498	0.0607743	<0.12445	<0.29335	1.10373	1.39308	<2.2873	0.167794	1.90099	<0.22097	0.116031	392.553	0.190725	0.0147373	<0.022087	<0.041618	<0.16616	<0.06416	<0.18943	<0.045505	6.92439	0.730382	1.43451	0.139024	0.531242	0.153788	0.350217	0.109596	<0.012954	<0.052947	<0.013082	<0.016089	<0.057878	<0.0050045	<0.06809	<0.011104	<0.018309	<0.0053308	<0.075408	0.101933
5_Plag.csv (copy) (copy) (copy) (copy) (copy) (copy)	AG22.3-Plg_38 Âµm - 7	10:53:00	53.0691	0.0679204	29.3839	0.247396	0.00170706	0.0310768	12.8558	4.29401	0.0490594	<0.13265	<0.26341	1.13913	1.44857	<2.0021	0.0605412	2.00018	<0.20003	0.0820439	393.86	0.222135	0.0270818	<0.016355	<0.038237	<0.15355	<0.023645	<0.1814	<0.046321	5.37231	0.711492	1.31824	0.192901	0.556161	0.154144	0.385331	0.113274	0.00528495	0.036002	0.00533719	0.0218163	<0.021327	<0.0095	<0.062869	<0.014126	<0.016822	<0.0048975	<0.022263	0.144495
5_Plag.csv (copy) (copy) (copy) (copy) (copy) (copy) (copy)	AG22.3-Plg_38 Âµm - 8	10:54:00	52.2041	0.0393819	30.1424	0.243891	0.000913101	0.0333317	13.6565	3.62902	0.050486	<0.10534	<0.26152	1.18517	2.5132	<2.0061	0.0790855	2.23072	<0.19437	<0.061883	382.29	0.292737	<0.011334	<0.016151	<0.035429	<0.15162	<0.058547	<0.16671	<0.054367	4.83194	0.370393	0.960424	0.131099	0.651991	0.190433	0.312863	0.116609	0.0131144	0.0400302	<0.011938	0.0151588	0.0291627	<0.0042606	<0.075344	<0.010036	<0.015587	<0.0045375	<0.020625	0.0924965
6_Plag-rotten.csv	AG22.3-PlgRotten_80 Âµm - 1	10:55:00	52.6241	0.0657864	29.7099	0.257223	0.0018618	0.0372293	12.9061	4.30063	0.0971065	0.0614868	0.21402	1.03104	1.80013	<0.55704	0.187533	6.20137	<0.054862	0.113025	420.621	0.212238	0.0209765	0.0101346	<0.0084733	<0.037394	<0.014439	<0.047977	<0.014675	7.49904	0.690813	1.43469	0.151552	0.623703	0.113864	0.326603	0.0920272	0.0117114	0.0446302	0.00943751	0.0169168	0.0226644	<0.0022842	<0.015114	<0.0024651	<0.010274	<0.0029905	<0.011055	0.142002
6_Plag-rotten.csv (copy)	AG22.3-PlgRotten_80 Âµm - 2	10:56:00	52.3311	0.0513522	30.0839	0.241667	0.00169207	0.0289891	13.0902	4.10998	0.0611078	0.114786	0.167315	1.17367	2.74862	<0.59419	0.074723	<0.40929	<0.057227	0.0978075	410.731	0.285347	0.0621919	0.0102453	<0.010112	<0.016193	<0.0062526	<0.049467	<0.013913	5.42679	0.409027	0.879179	0.102433	0.420715	0.0923601	0.326731	0.0934908	0.0107152	0.0685545	0.0103501	0.0217632	0.0274337	<0.0025883	<0.017124	0.00145286	<0.0044492	<0.0033611	<0.012525	0.136493
6_Plag-rotten.csv (copy) (copy)	AG22.3-PlgRotten_80 Âµm - 3	10:57:00	51.7743	0.040506	30.4508	0.255426	0.00198432	0.0343312	13.6101	3.78112	0.0514326	0.0690077	0.171794	1.19008	2.83942	<0.57945	0.103468	0.628296	<0.062306	0.0494158	410.14	0.243042	0.0838821	0.0104562	<0.0092265	<0.039545	<0.005705	<0.047596	<0.012242	4.53554	0.359998	0.776749	0.106226	0.45188	0.0929926	0.353725	0.0789424	0.00722644	0.0451774	0.0120192	0.0223631	0.0341615	<0.0024253	<0.019648	0.0015466	<0.0040599	<0.0011814	<0.011734	0.0833694
6_Plag-rotten.csv (copy) (copy) (copy)	AG22.3-PlgRotten_80 Âµm - 4	10:58:00	51.7524	0.0347522	30.4518	0.259168	0.00188282	0.028503	13.7443	3.68102	0.046147	<0.033986	0.130615	1.13341	2.6145	<0.63573	0.0694475	<0.39632	<0.066789	0.0692172	412.449	0.280901	0.0834495	0.00924656	<0.02711	<0.014697	<0.016763	<0.04525	<0.0094017	4.65941	0.319169	0.762651	0.1019	0.459803	0.101761	0.347115	0.0845671	0.0131091	0.0777863	0.00803426	0.0259273	<0.01511	<0.0026291	0.0188617	<0.002837	<0.01193	<0.0034713	<0.012717	0.11007
6_Plag-rotten.csv (copy) (copy) (copy) (copy)	AG22.3-PlgRotten_80 Âµm - 5	10:59:00	52.745	0.0635643	29.7813	0.213612	0.00122996	0.0276679	12.8944	4.22263	0.0506434	<0.033066	0.17238	1.02151	1.5938	<0.59909	0.0705519	1.78837	<0.061493	0.0831127	411.404	0.214175	0.0167674	0.00319333	<0.010143	<0.016241	<0.0062713	<0.051977	<0.012623	5.66113	0.664641	1.32966	0.157983	0.626329	0.119269	0.331985	0.133494	0.0130844	0.0477555	0.00566244	0.0187953	0.0187716	<0.0032603	0.010421	<0.0013164	<0.0044634	<0.0012986	<0.012877	0.139075
19_CPx.csv	AG22.6-Cpx_80 - 1	13:03:00	50.1502	1.30949	3.1505	9.29934	0.259237	14.4599	20.6772	0.694	0.00016466	1.30707	0.127006	137.953	540.862	3.21642	33.964	61.2855	0.104104	0.0156778	26.3765	54.203	82.699	0.0791614	0.0438517	0.0302017	0.0123627	<0.017371	<0.003693	<0.014098	1.94948	9.85122	2.17976	14.9555	6.3354	2.13454	9.18594	1.55767	10.6236	2.12147	6.07063	6.11828	0.780864	5.07035	0.722896	2.95045	0.0121895	<0.0041654	0.0157675
19_CPx.csv (copy)	AG22.6-Cpx_80 - 2	13:04:00	50.1748	1.29829	3.1428	9.30332	0.260204	14.4618	20.6535	0.705138	0.000184173	1.78366	0.135687	136.517	539.394	3.34532	34.1203	62.2563	0.114685	0.0129865	26.1575	53.8095	81.6413	0.0851589	0.0419121	0.0502214	0.00541989	<0.01859	<0.0048266	<0.0053586	1.93327	9.57682	2.13814	14.6665	6.12224	2.01398	9.29894	1.53557	10.4351	2.12785	5.94787	6.07733	0.763457	4.99662	0.721684	2.96608	0.0137787	<0.0051513	0.0184134
19_CPx.csv (copy) (copy)	AG22.6-Cpx_80 - 3	13:05:00	50.1211	1.31594	3.18568	9.079	0.254816	14.4198	20.8984	0.725185	0.000146019	1.53013	0.165366	138.615	542.13	3.26807	33.9007	68.5365	0.122322	0.0128405	27.0692	55.0619	83.9088	0.0631073	0.0370175	0.0217885	0.00916306	<0.017341	<0.004278	<0.015708	2.13838	10.3778	2.30588	15.4632	6.2446	2.11233	9.60352	1.56259	10.5744	2.14624	6.13445	6.22262	0.786269	5.10531	0.723313	2.95158	0.0114251	<0.006517	0.0269354
19_CPx.csv (copy) (copy) (copy)	AG22.6-Cpx_64 - 1	13:06:00	50.4394	1.26257	3.0367	9.28933	0.260262	14.4749	20.5475	0.689143	0.000159909	1.55241	0.147561	137.184	531.191	3.38072	34.3212	59.5743	0.115627	0.0206449	25.6501	53.9272	79.5985	0.0682858	0.0460231	0.0201964	0.0100121	<0.023682	<0.0076552	0.0738544	1.86592	9.52932	2.1521	14.732	6.38525	2.04288	9.23548	1.56173	10.3903	2.09324	5.90311	5.8644	0.763743	4.99878	0.719251	2.85567	0.00922078	<0.0082611	0.0185521
19_CPx.csv (copy) (copy) (copy) (copy)	AG22.6-Cpx_80 - 4	13:07:00	50.4107	1.24265	2.95772	9.29535	0.262199	14.5031	20.6445	0.683683	0.00011896	1.61754	0.136843	137.034	525.072	3.2964	34.2494	61.5891	0.124113	0.0138128	25.1367	53.4673	77.7499	0.0641619	0.0455705	0.0306616	0.00831171	<0.01677	<0.0042955	<0.0062935	1.8853	9.36341	2.09839	14.7531	6.22562	2.00838	9.36309	1.53897	10.3462	2.07038	5.96761	5.99984	0.735545	4.9539	0.704085	2.70216	0.0105052	<0.0057666	0.0168668
19_CPx.csv (copy) (copy) (copy) (copy) (copy)	AG22.6-Cpx_80 - 5	13:08:00	50.2513	1.26788	3.00024	9.29939	0.260301	14.5131	20.7239	0.683799	0.000173215	1.50049	0.126648	137.752	533.403	3.19697	34.2679	59.9533	0.111752	0.0131961	25.3064	53.5815	79.5	0.0693177	0.0454747	0.0267212	0.0132865	<0.022366	<0.003921	0.00798117	1.90661	9.53712	2.18621	14.5924	6.33095	2.05647	9.24682	1.52776	10.2956	2.11857	5.94739	6.11279	0.768857	4.89152	0.711546	2.81385	0.0104251	<0.0057351	0.023398
SAMPLES: Limits of Detection Summary				Method: Pettke
File		Time	SiO2	TiO2	Al2O3	FeO	MnO	MgO	CaO	Na2O	K2O	Li7	B11	Sc45	V51	Cr53	Co59	Ni62	As75	Rb85	Sr88	Y89	Zr90	Nb93	Mo95	Mo97	Mo98	Sb121	Cs133	Ba137	La139	Ce140	Pr141	Nd146	Sm147	Eu151	Gd157	Tb159	Dy163	Ho165	Er166	Er167	Tm169	Yb173	Lu175	Hf178	Ta181	W182	Pb208
			wt.%	wt.%	wt.%	wt.%	wt.%	wt.%	wt.%	wt.%	wt.%	µg/g	µg/g	µg/g	µg/g	µg/g	µg/g	µg/g	µg/g	µg/g	µg/g	µg/g	µg/g	µg/g	µg/g	µg/g	µg/g	µg/g	µg/g	µg/g	µg/g	µg/g	µg/g	µg/g	µg/g	µg/g	µg/g	µg/g	µg/g	µg/g	µg/g	µg/g	µg/g	µg/g	µg/g	µg/g	µg/g	µg/g	µg/g
3_CPx.csv	AG22.3-Cpx_80 Âµm - 1	10:37:00	0.0177474	6.81636e-06	8.83957e-06	0.000138891	5.39735e-05	1.43877e-05	0.00815538	3.20077e-05	4.13175e-05	0.0118958	0.0288136	0.0158584	0.0274017	0.238149	0.00593007	0.128939	0.0242311	0.00892047	0.00272324	0.00068566	0.00334636	0.000668379	0.0104705	0.00628413	0.00647583	0.0196968	0.00398141	0.00623493	0.0006617	0.00181691	0.00145777	0.00315851	0.00952894	0.00110424	0.0117692	0.000489733	0.00200105	0.00166245	0.0015189	0.00585279	0.000471425	0.00951216	0.00135872	0.00579507	0.000502936	0.00228946	0.00510201
3_CPx.csv (copy)	AG22.3-Cpx_80 Âµm - 2	10:38:00	0.0166031	7.58857e-06	8.28822e-06	0.000118168	5.0321e-05	6.98086e-06	0.00763127	2.99953e-05	3.87254e-05	0.0135447	0.027632	0.0173115	0.0247365	0.221348	0.00280704	0.154743	0.0215343	0.00653491	0.000778346	0.000658581	0.00120423	0.000641996	0.00934661	0.00603554	0.00233024	0.0166839	0.00590499	0.0059877	0.000635527	0.00162174	0.000524576	0.00303344	0.00342898	0.00263102	0.00336355	0.000470371	0.00594667	0.000475137	0.00451324	0.00210579	0.000452803	0.00614294	0.000488929	0.00165636	0.00048302	0.0054541	0.00619305
3_CPx.csv (copy) (copy)	AG22.3-Cpx_80 Âµm - 3	10:39:00	0.0189834	1.1919e-05	9.3967e-06	0.000134666	5.73973e-05	6.92319e-06	0.00868986	3.41351e-05	4.44319e-05	0.0129617	0.0301786	0.0195472	0.0298753	0.218018	0.00292607	0.169237	0.0231153	0.00709091	0.00251029	0.000653197	0.00119439	0.000636762	0.0121512	0.0059858	0.00751514	0.0207539	0.00583291	0.0193086	0.0020496	0.000648304	0.00217711	0.00300833	0.00340085	0.00342053	0.00333571	0.000466506	0.00190622	0.000471225	0.00144654	0.00208818	0.00116419	0.00297608	0.00125703	0.00164282	0.000479019	0.00218021	0.00124899
3_CPx.csv (copy) (copy) (copy)	AG22.3-Cpx_80 Âµm - 4	10:40:00	0.0214911	1.32178e-05	1.00057e-05	0.000172732	6.4805e-05	6.90626e-06	0.00986342	3.85478e-05	4.99643e-05	0.0160791	0.0367987	0.0221783	0.0327196	0.297041	0.00788152	0.243943	0.0281038	0.00842702	0.000690194	0.000584023	0.00106792	0.00056934	0.00334085	0.00535153	0.00206618	0.022507	0.00622213	0.00530807	0.000563507	0.000579566	0.000465163	0.00268945	0.00304061	0.000940449	0.00298215	0.000417084	0.00170431	0.000421297	0.00129315	0.00857023	0.00142115	0.00941677	0.000433543	0.00146884	0.000428243	0.00194893	0.00512668
3_CPx.csv (copy) (copy) (copy) (copy)	AG22.3-Cpx_80 Âµm - 5	10:41:00	0.0159677	9.2986e-06	7.46401e-06	0.000118201	4.82436e-05	4.81297e-06	0.00734229	2.86867e-05	3.72823e-05	0.012007	0.0256523	0.0169775	0.0257125	0.210421	0.00430577	0.144348	0.0205678	0.00654237	0.00180262	0.000552994	0.00101119	0.000539103	0.0031632	0.00506686	0.00195629	0.0151236	0.00438113	0.00502522	0.000533535	0.00151351	0.000440437	0.0025463	0.0100382	0.00245619	0.00282342	0.000394908	0.00562659	0.00039889	0.00337697	0.00176719	0.000380198	0.00251901	0.000410493	0.00139081	0.000405447	0.00184503	0.00561097
4_Ol.csv	AG22.3-Ol_80 Âµm - 1	10:42:00	0.0150798	1.07659e-05	6.89822e-06	0.000114384	4.56484e-05	4.88248e-06	0.00695933	2.69714e-05	3.53816e-05	0.0110709	0.0243442	0.0162883	0.0231252	0.195659	0.00370517	0.107051	0.0196443	0.00547047	0.00179215	0.000567481	0.00103769	0.000553237	0.00867441	0.0138946	0.00782233	0.0165281	0.00430365	0.013779	0.00184235	0.000562992	0.000451962	0.00698229	0.00295433	0.0024419	0.00974915	0.000405236	0.00165596	0.000409315	0.00125614	0.00181315	0.000390155	0.00258472	0.00042123	0.00142724	0.00111178	0.00189299	0.00289926
4_Ol.csv (copy)	AG22.3-Ol_80 Âµm - 2	10:43:00	0.0156196	8.99204e-06	7.75085e-06	0.000113898	4.71554e-05	7.18002e-06	0.00718192	2.78993e-05	3.62802e-05	0.0100114	0.027049	0.0142999	0.0230326	0.199818	0.00372444	0.187707	0.0223903	0.00606166	0.000657341	0.000556266	0.00101719	0.000542316	0.0031816	0.00509615	0.00733862	0.0161003	0.00448994	0.00505327	0.0015724	0.00205799	0.000443019	0.00256082	0.00289587	0.00262441	0.00283954	0.000397211	0.0016232	0.000401203	0.00360742	0.00520687	0.000382442	0.00742324	0.000412889	0.00409941	0.000407756	0.00438728	0.0046184
4_Ol.csv (copy) (copy)	AG22.3-Ol_80 Âµm - 3	10:44:00	0.0156855	7.91084e-06	7.61971e-06	0.000113312	4.76946e-05	8.97259e-06	0.00723696	2.80805e-05	3.65616e-05	0.010337	0.0255768	0.0151348	0.0244861	0.218306	0.003858	0.122369	0.0196437	0.00684546	0.000586548	0.000496371	0.000907673	0.000483933	0.00283889	0.0151013	0.00583068	0.017106	0.00517607	0.00450842	0.000478813	0.00163499	0.00131284	0.00758814	0.00258399	0.000799181	0.00841408	0.000354426	0.00144839	0.000357982	0.0010984	0.00526509	0.00034126	0.00750684	0.000368417	0.00414601	0.000363811	0.00165513	0.00476327
4_Ol.csv (copy) (copy) (copy)	AG22.3-Ol_80 Âµm - 4	10:45:00	0.0146951	5.41269e-06	7.3922e-06	0.00011563	4.45002e-05	1.03008e-05	0.00673407	2.60744e-05	3.4323e-05	0.00902595	0.0234253	0.0127492	0.0234396	0.18012	0.00460983	0.150804	0.0166066	0.00536598	0.000601124	0.000508719	0.000930261	0.00141819	0.00290937	0.00465992	0.00179923	0.0161753	0.00435154	0.00461981	0.000490694	0.000504482	0.0011584	0.00669498	0.00264819	0.00081903	0.00742372	0.0010386	0.00148439	0.000366866	0.00112555	0.00162449	0.000809579	0.00662326	0.000873977	0.00365839	0.00037282	0.00392576	0.00608601
4_Ol.csv (copy) (copy) (copy) (copy)	AG22.3-Ol_80 Âµm - 5	10:46:00	0.0163119	6.53973e-06	7.82932e-06	0.000133042	4.93806e-05	1.03599e-05	0.00747865	2.92555e-05	3.78891e-05	0.0104916	0.027005	0.0147301	0.0250757	0.204244	0.00450404	0.130298	0.0208707	0.00618648	0.000631626	0.00175769	0.000977498	0.000521174	0.00305693	0.00489616	0.00621619	0.0195657	0.00357886	0.00485354	0.000515573	0.000530019	0.0018032	0.00808911	0.00278256	0.00282975	0.00272783	0.000381652	0.00512863	0.000385469	0.00118251	0.00170665	0.000962115	0.00243369	0.00103861	0.0013444	0.000391705	0.00585864	0.00507076
5_Plag.csv	AG22.3-Plg_38 Âµm - 1	10:47:00	0.145612	9.3652e-05	7.19227e-05	0.00111988	0.000440928	0.00010253	0.0667432	0.00025889	0.000339965	0.104302	0.234274	0.128276	0.223819	1.86661	0.0365064	1.28147	0.192971	0.0588926	0.0156198	0.00595547	0.0241738	0.00580661	0.0340561	0.0545452	0.0210606	0.147042	0.0428463	0.147323	0.00574372	0.0160885	0.0105269	0.0608306	0.0310001	0.00958747	0.082805	0.011586	0.0173766	0.00429431	0.0131725	0.0190105	0.00762555	0.0271113	0.00981054	0.0149782	0.00968582	0.0494937	0.0481108
5_Plag.csv (copy)	AG22.3-Plg_38 Âµm - 2	10:48:00	0.160245	7.45393e-05	7.91843e-05	0.00118255	0.000485652	0.000114532	0.0740429	0.000285599	0.000374064	0.117106	0.271004	0.148711	0.248238	2.0344	0.0353304	1.40452	0.206905	0.0676341	0.0236768	0.00649872	0.0293924	0.00633641	0.0371608	0.1472	0.0568361	0.164346	0.0520931	0.058987	0.00626725	0.0198634	0.00517495	0.092201	0.104305	0.0104616	0.0820045	0.00463951	0.0189612	0.0115891	0.0355453	0.051297	0.00446779	0.073162	0.00482272	0.0163445	0.0117753	0.0535524	0.0382942
5_Plag.csv (copy) (copy)	AG22.3-Plg_38 Âµm - 3	10:49:00	0.160123	8.56668e-05	7.60553e-05	0.00115385	0.000486156	0.000112121	0.0738324	0.000286979	0.000372231	0.116654	0.284218	0.161596	0.251179	2.07901	0.031729	1.57034	0.192633	0.0601417	0.0182978	0.00517829	0.00946955	0.0151002	0.112966	0.0474208	0.01831	0.164155	0.0495597	0.140545	0.00499354	0.00513226	0.00412338	0.0712487	0.0269532	0.0249295	0.0790051	0.00369669	0.0451842	0.00373347	0.0436848	0.0165235	0.0135823	0.056744	0.00925176	0.0389495	0.00379329	0.0172498	0.0492914
5_Plag.csv (copy) (copy) (copy)	AG22.3-Plg_38 Âµm - 4	10:50:00	0.158185	0.000104041	7.72895e-05	0.00113827	0.000480225	0.000109596	0.0726737	0.000284654	0.000369495	0.093259	0.241711	0.158236	0.249115	2.07524	0.0511366	1.11632	0.190171	0.0752178	0.0186345	0.00589852	0.0107867	0.00575145	0.0337255	0.0540126	0.0208554	0.17947	0.0376067	0.0535213	0.00568771	0.0196825	0.00469675	0.0913675	0.0307012	0.0253879	0.0300881	0.00421066	0.0579479	0.00425249	0.0348692	0.0188182	0.0108429	0.0586165	0.00955768	0.014835	0.00432041	0.0428976	0.0534563
5_Plag.csv (copy) (copy) (copy) (copy)	AG22.3-Plg_38 Âµm - 5	10:51:00	0.161291	9.01592e-05	7.78038e-05	0.00121182	0.000490478	0.000105497	0.0749446	0.000290758	0.000376262	0.104429	0.272772	0.171742	0.257426	2.03635	0.0334007	1.34986	0.202429	0.0812253	0.0072089	0.0165776	0.0111584	0.0161646	0.0348854	0.0558692	0.0586098	0.170633	0.0472781	0.150395	0.0159841	0.0164256	0.00485839	0.0762514	0.0862822	0.0266835	0.084553	0.0118334	0.0178016	0.0043987	0.0134876	0.0194627	0.00419473	0.0277653	0.0100241	0.0153459	0.00446873	0.075473	0.0399646
5_Plag.csv (copy) (copy) (copy) (copy) (copy)	AG22.3-Plg_38 Âµm - 6	10:52:00	0.1701	6.74761e-05	8.47443e-05	0.00128115	0.000516408	0.000112675	0.0789063	0.00030661	0.0003973	0.124451	0.29335	0.167414	0.268289	2.28726	0.0312021	1.66298	0.220974	0.0559002	0.00860039	0.00727966	0.0133127	0.0220867	0.0416182	0.166163	0.0641597	0.189431	0.0455046	0.164619	0.00701859	0.00721187	0.00579616	0.0334804	0.0378877	0.011717	0.0371256	0.0129542	0.0529467	0.0130824	0.016089	0.0578778	0.00500451	0.0680903	0.0111039	0.0183085	0.00533085	0.0754079	0.06034
5_Plag.csv (copy) (copy) (copy) (copy) (copy) (copy)	AG22.3-Plg_38 Âµm - 7	10:53:00	0.162792	8.97955e-05	7.72883e-05	0.00120846	0.000494761	0.000104051	0.0754288	0.000294256	0.000381045	0.132651	0.263407	0.177815	0.25344	2.00208	0.040275	1.40631	0.200026	0.0567079	0.0247495	0.00668864	0.012232	0.0163554	0.0382374	0.153554	0.0236447	0.1814	0.0463211	0.0606602	0.00644836	0.016614	0.0133541	0.0307589	0.0348108	0.0107653	0.0341079	0.00477407	0.0195131	0.00482126	0.0147805	0.0213269	0.00950001	0.0628691	0.014126	0.0168221	0.00489751	0.0222634	0.0513061
5_Plag.csv (copy) (copy) (copy) (copy) (copy) (copy) (copy)	AG22.3-Plg_38 Âµm - 8	10:54:00	0.160953	0.000100094	7.51209e-05	0.00120511	0.000493558	0.000103908	0.0753118	0.000293971	0.000376967	0.105343	0.261517	0.16689	0.252592	2.00612	0.0332684	1.68217	0.194374	0.0618829	0.0195667	0.00619767	0.0113342	0.0161512	0.0354289	0.151623	0.0585466	0.166709	0.054367	0.0561981	0.00597464	0.00613822	0.00493439	0.028498	0.0322546	0.00997467	0.031601	0.0118213	0.0180803	0.0119379	0.0136935	0.0197577	0.00426061	0.0753438	0.010036	0.0155873	0.00453751	0.0206251	0.0561135
6_Plag-rotten.csv	AG22.3-PlgRotten_80 Âµm - 1	10:55:00	0.0430418	1.91899e-05	2.0862e-05	0.000301336	0.000131771	2.6861e-05	0.0200847	7.86083e-05	0.000100471	0.0289015	0.0669582	0.0469474	0.0685464	0.557041	0.00921274	0.404242	0.0548619	0.0159692	0.00175112	0.00148232	0.00747078	0.00144552	0.00847327	0.0373941	0.0144392	0.0479774	0.0146749	0.0370357	0.00142889	0.00404532	0.00118015	0.00681527	0.00771426	0.00238559	0.00755736	0.00105793	0.011917	0.00372123	0.00327462	0.00472466	0.00228422	0.0151135	0.00246514	0.0102741	0.00299048	0.0110555	0.0114425
6_Plag-rotten.csv (copy)	AG22.3-PlgRotten_80 Âµm - 2	10:56:00	0.045992	2.47441e-05	2.23723e-05	0.000322092	0.000140944	2.63932e-05	0.0213926	8.37388e-05	0.000107476	0.0297844	0.0772771	0.0521631	0.0735053	0.594186	0.00632552	0.409286	0.0572273	0.0216065	0.00542445	0.00459191	0.00839775	0.00447799	0.0101119	0.0161927	0.00625259	0.049467	0.0139129	0.0160359	0.00170519	0.0017516	0.00365573	0.0264852	0.0299812	0.00284696	0.0234086	0.00126252	0.00516063	0.00127494	0.0101425	0.0183593	0.0025883	0.0171238	0.00131242	0.00444925	0.00336113	0.0125249	0.0154351
6_Plag-rotten.csv (copy) (copy)	AG22.3-PlgRotten_80 Âµm - 3	10:57:00	0.0441131	3.06317e-05	2.15165e-05	0.000304551	0.000135327	2.36516e-05	0.0204778	8.07775e-05	0.000103059	0.0301636	0.0746658	0.044932	0.0705416	0.579448	0.00868112	0.439492	0.0623056	0.0177707	0.00190687	0.00161424	0.00295218	0.00157423	0.00922645	0.0395454	0.00570503	0.0475962	0.0122419	0.0493187	0.00155586	0.00159808	0.0012851	0.0198609	0.00840033	0.0025977	0.00822823	0.00115198	0.00470887	0.00116329	0.00356494	0.00514321	0.00242526	0.0196485	0.00119751	0.00405986	0.00118145	0.0117337	0.01859
6_Plag-rotten.csv (copy) (copy) (copy)	AG22.3-PlgRotten_80 Âµm - 4	10:58:00	0.0469655	1.76235e-05	2.29138e-05	0.000339045	0.000144175	2.31242e-05	0.0219304	8.56064e-05	0.000110265	0.0339859	0.0821859	0.0508006	0.0703253	0.635732	0.0118765	0.396323	0.0667895	0.0153941	0.00189697	0.00160591	0.00293697	0.00156614	0.0271104	0.0146972	0.016763	0.0452499	0.00940172	0.0547591	0.00457155	0.0015896	0.00127843	0.0218018	0.00835672	0.00258418	0.00818489	0.00114598	0.00468445	0.00341809	0.0104739	0.0151103	0.00262905	0.00730217	0.00283702	0.0119298	0.00347126	0.0127172	0.0150507
6_Plag-rotten.csv (copy) (copy) (copy) (copy)	AG22.3-PlgRotten_80 Âµm - 5	10:59:00	0.0461969	3.36011e-05	2.24059e-05	0.000323452	0.00014125	2.16202e-05	0.0214251	8.42586e-05	0.000108282	0.0330662	0.0759303	0.0494406	0.0720744	0.599087	0.0124596	0.385263	0.0614934	0.0177066	0.0056022	0.00474274	0.00324569	0.00173079	0.0101426	0.0162409	0.00627134	0.0519768	0.0126227	0.0429694	0.00171029	0.00175643	0.00377549	0.0317817	0.00923481	0.00763159	0.00904424	0.00126638	0.00517669	0.00127877	0.00391809	0.00565232	0.00326028	0.00806882	0.00131644	0.0044634	0.00129859	0.0128775	0.0172725
19_CPx.csv	AG22.6-Cpx_80 - 1	13:03:00	0.0148223	7.26149e-06	7.78179e-06	9.91634e-05	4.77182e-05	1.03726e-05	0.00714257	2.92983e-05	3.479e-05	0.00804092	0.0233149	0.018865	0.023486	0.187107	0.00271661	0.151415	0.0182291	0.00654182	0.0023031	0.00058473	0.00106705	0.00057511	0.011212	0.0143245	0.00209394	0.0173714	0.00369304	0.0140983	0.00056195	0.00057858	0.00122241	0.00268393	0.00802092	0.00093822	0.00295815	0.00041629	0.00169732	0.00041866	0.0012919	0.00187322	0.00086466	0.00697901	0.0011354	0.00383052	0.00042351	0.00416536	0.00428999
19_CPx.csv (copy)	AG22.6-Cpx_80 - 2	13:04:00	0.0170841	1.58528e-05	8.94125e-06	0.000125236	5.47352e-05	7.57872e-06	0.00823047	3.36555e-05	3.9802e-05	0.0101915	0.0325088	0.0185097	0.0273881	0.22007	0.00082141	0.134626	0.0211405	0.00543703	0.00069637	0.0005859	0.0010691	0.00193082	0.0113613	0.005444	0.00209827	0.0185903	0.00482659	0.00535861	0.00056304	0.00057972	0.00046459	0.00268926	0.00304847	0.00094004	0.00296383	0.00041711	0.00170052	0.00041949	0.00559762	0.00628954	0.00040165	0.00265241	0.00114888	0.001456	0.00042432	0.00515126	0.00375759
19_CPx.csv (copy) (copy)	AG22.6-Cpx_80 - 3	13:05:00	0.0158637	6.43643e-06	8.40265e-06	0.000118251	5.12041e-05	5.9851e-06	0.00765908	3.09726e-05	3.7068e-05	0.00961341	0.0260499	0.0162238	0.0270005	0.206491	0.00438292	0.125998	0.0194161	0.00533012	0.00204129	0.00057779	0.00313367	0.00056815	0.00334392	0.00536788	0.00206932	0.0173407	0.00427804	0.0157077	0.0005552	0.00057166	0.00045811	0.0100498	0.00300598	0.00092696	0.00868734	0.00041131	0.00167675	0.00041367	0.00127622	0.0018509	0.00039606	0.00893375	0.00161252	0.00143585	0.0004184	0.00651704	0.00598416
19_CPx.csv (copy) (copy) (copy)	AG22.6-Cpx_64 - 1	13:06:00	0.0232194	1.39318e-05	1.21323e-05	0.000167834	7.44341e-05	7.9605e-06	0.0111999	4.54569e-05	5.4118e-05	0.0146842	0.0412911	0.0224901	0.03914	0.299429	0.00583557	0.245561	0.0289419	0.00728284	0.00100039	0.00084173	0.00456474	0.00313624	0.0184629	0.00781889	0.00301476	0.0236821	0.00765524	0.00769787	0.00240407	0.00083276	0.0006673	0.0114837	0.00437872	0.00135029	0.00425714	0.00178103	0.00244238	0.00060261	0.00552583	0.00269632	0.00138166	0.00912331	0.00061983	0.00209178	0.00060947	0.00826114	0.00796858
19_CPx.csv (copy) (copy) (copy) (copy)	AG22.6-Cpx_80 - 4	13:07:00	0.0159291	9.45009e-06	8.22113e-06	0.000118515	5.11141e-05	5.54163e-06	0.00768409	3.12248e-05	3.7239e-05	0.00963257	0.0255718	0.0162819	0.0278852	0.211768	0.00096482	0.169267	0.0195244	0.00646247	0.0008179	0.00218517	0.0012554	0.00067654	0.00398373	0.00639177	0.00625644	0.0167699	0.00429555	0.0062935	0.00066118	0.00068082	0.00054552	0.00315844	0.00357966	0.0011039	0.0110507	0.00048984	0.0019966	0.00049267	0.00151965	0.00559513	0.00098467	0.00650158	0.00050672	0.00434082	0.00126462	0.00576662	0.00584955
19_CPx.csv (copy) (copy) (copy) (copy) (copy)	AG22.6-Cpx_80 - 5	13:08:00	0.018195	1.43641e-05	9.62101e-06	0.000136533	5.80503e-05	8.04028e-06	0.0087639	3.51269e-05	4.2268e-05	0.0118261	0.0289968	0.019275	0.0297853	0.250705	0.00310122	0.183896	0.0219943	0.00568851	0.00070273	0.00221204	0.00107855	0.00217435	0.00342322	0.0205423	0.00211803	0.0223658	0.00392103	0.00540724	0.00056804	0.00058493	0.00175329	0.00271366	0.00307538	0.00094841	0.0145803	0.00042085	0.00171527	0.00042329	0.00130551	0.001894	0.00040523	0.00267554	0.00043534	0.00146946	0.00042806	0.00573513	0.00113228
[truncated: 4 more columns]
