# Supplementary material for: Magmatic genesis, hydration, and subduction of the tholeiitic eclogite-facies Allalin gabbro (Western Alps, Switzerland)
Source: Swiss J Geosci. 2024 Jun 19;117(1):12. doi: 10.1186/s00015-024-00461-8 (PMC11186922; doi:10.1186/s00015-024-00461-8)
Supplement: Supplementary file 9 — Additional file 9. Table S7. LA-ICP-MS major to trace element concentrations [µg/g] of metamorphic minerals in the olivine domain. [file 15_2024_461_MOESM9_ESM.xlsx]

## Sheet: AverageConcentrations
		Table S7	LA-ICP-MS trace element concentrations [µg/g] of metamorphic phases in the olivine domain
		Rock type	Fully hydrated Mg-gabbro
		Sample	AG21.5
		Phase	Omphacite				Chlorite						Talc					Chloritoid					Garnet corona
		No.	1	2	3	4	1	2	3	4	5	6	1	2	3	4	5	1	2	3	4	5	1	2	3	4	5
		Li	2.63886	2.48984	2.58305	2.46554	0.20792	0.165646	0.170494	0.173231	0.0901979	0.185763	<0.015	<0.016	<0.013	<0.013	<0.012	<0.035	<0.040	<0.033	<0.033	<0.046	0.0408936	0.026641	0.0239368	<0.021	0.0231534
		B	0.215489	0.252855	0.249044	0.248236	0.314254	0.26797	0.248751	0.303095	0.195411	0.274197	0.129286	0.12352	0.112532	0.145062	0.118815	0.0966409	0.100157	0.09236	0.131851	0.0982544	0.185536	0.303652	0.359694	0.32287	0.184737
		Sc	10.7741	3.59348	12.0443	3.85892	0.652078	0.568061	0.69866	0.683389	0.738368	0.717584	1.41956	1.41512	1.21487	1.09883	1.07538	12.1743	1.52425	1.80276	2.67941	1.45156	11.9437	12.5073	13.9435	27.6965	14.2112
		V	136.37	30.7502	139.445	25.9792	32.3724	25.7139	14.9546	22.8713	14.4078	50.7273	3.74054	3.50492	2.74973	2.26626	2.36612	374.168	26.2598	29.7326	44.5121	25.4348	3.61206	4.39975	4.74435	6.69638	4.87638
		Cr	115.531	86.9626	152.065	137.039	63.862	63.2904	108.522	115.833	51.8118	73.5265	41.6801	38.5463	25.8769	48.1505	38.8235	101.778	392.939	275.158	246.811	177.651	3.01128	3.04942	3.18821	4.5567	1.11658
		Co	13.5598	13.8688	13.5097	14.4267	125.328	128.375	129.204	126.486	103.685	127.989	86.7707	88.8753	72.1786	83.3028	83.8596	83.6751	96.2143	94.781	94.7516	95.1526	51.5727	53.1989	51.5349	46.599	50.9441
		Ni	87.7092	98.848	85.6757	99.5486	1469.76	1562.96	1625.3	1605.71	1435.96	1461.93	2246.84	2275.13	1318.99	1764.14	1616.65	287.947	375.783	384.646	382.191	380.302	1.70779	1.85813	1.45081	1.65254	1.71228
		As	<0.027	<0.039	<0.028	<0.025	<0.039	<0.036	<0.037	<0.043	<0.034	<0.036	<0.027	<0.027	<0.026	<0.024	<0.025	<0.058	<0.071	<0.064	<0.062	<0.074	<0.045	0.0360037	<0.040	<0.037	<0.040
		Rb	<0.009	<0.013	<0.008	<0.009	<0.011	<0.012	0.0135237	0.0212209	0.0109966	<0.014	<0.009	<0.009	<0.008	0.27766	<0.009	<0.019	<0.020	<0.021	<0.017	<0.021	<0.011	<0.016	<0.013	<0.013	<0.011
		Sr	14.9225	18.3565	12.6623	19.9594	0.0204652	0.0167237	0.0645751	0.0749622	0.0381734	0.011562	0.0134636	0.0106652	0.00802004	0.10865	0.0186662	0.0082269	0.0146886	<0.002	0.0286441	<0.002	0.232462	0.450784	0.505348	0.619091	0.245094
		Y	0.211702	0.233244	0.218011	0.25892	<0.001	<0.001	<0.003	<0.003	<0.003	0.003	<0.002	<0.002	<0.002	<0.001	<0.002	0.006	<0.002	<0.005	<0.002	<0.007	5.06298	7.79642	6.74723	7.83173	4.81426
		Zr	0.659683	0.886205	0.767031	0.885519	<0.002	<0.002	<0.002	0.00451688	<0.002	<0.002	<0.004	0.00159868	0.00204568	0.003462	0.00896462	0.323899	0.0334256	0.084701	0.0719413	0.00998193	0.521205	0.595396	0.495882	0.584086	0.329661
		Nb	<0.002	<0.004	0.00216673	0.0012844	<0.00	<0.001	<0.001	<0.003	<0.001	<0.003	<0.001	<0.001	<0.001	0.008	0.002	<0.002	<0.002	<0.007	<0.002	<0.002	0.0024438	<0.005	0.00471029	0.0078627	<0.003
		Mo	<0.004	<0.008	<0.014	<0.004	<0.005	<0.006	<0.020	<0.006	<0.008	<0.016	<0.017	<0.005	<0.004	<0.004	<0.012	<0.026	0.013	<0.009	<0.028	<0.012	0.062	0.0429832	0.0874364	0.119265	0.0645819
		Sb	<0.022	<0.032	<0.025	<0.022	<0.029	<0.031	<0.031	<0.030	<0.0325	<0.029	<0.022	<0.023	<0.021	<0.023	<0.021	<0.052	<0.064	<0.057	<0.052	<0.060	<0.038	<0.036	<0.032	<0.035	<0.033
		Cs	<0.005	<0.008	<0.005	<0.005	<0.009	<0.008	<0.008	<0.009	<0.006	<0.007	<0.007	<0.007	<0.004	0.033	<0.005	<0.012	<0.016	<0.012	<0.014	<0.020	<0.011	<0.008	<0.008	<0.009	<0.009
		Ba	0.0280755	0.0139887	0.0176027	0.0452985	0.0224156	0.0406708	0.0589468	0.0550166	<0.029	<0.010	<0.023	<0.007	0.0379899	0.0587935	0.0123369	<0.017	0.0551271	<0.048	0.017791	<0.082	0.633244	1.87623	1.93411	1.46282	0.541153
		La	<0.002	<0.004	<0.001	<0.001	<0.001	<0.001	<0.003	<0.001	<0.001	<0.001	<0.001	<0.002	<0.002	<0.001	<0.002	<0.005	<0.002	<0.005	<0.002	<0.002	<0.004	0.00293784	0.0029395	0.0123358	<0.003
		Ce	<0.002	<0.001	<0.001	<0.001	<0.001	<0.001	<0.001	<0.003	<0.001	<0.003	<0.001	<0.001	<0.001	<0.002	<0.003	<0.002	<0.002	<0.002	<0.002	<0.002	0.00697273	0.00904897	0.00862348	0.0424874	0.00240607
		Pr	0.000672869	<0.001	<0.001	<0.001	<0.001	<0.001	<0.002	<0.001	<0.003	<0.002	<0.001	<0.002	<0.001	<0.002	<0.001	<0.002	0.002	<0.004	<0.005	<0.006	0.00297368	0.00476869	0.00868194	0.020934	0.00316259
		Nd	<0.010	<0.019	0.0038274	0.00362917	<0.015	<0.005	<0.013	<0.005	<0.006	<0.005	<0.010	<0.004	<0.003	<0.003	<0.003	<0.009	<0.034	<0.008	<0.023	<0.032	0.0896832	0.150346	0.208606	0.432121	0.0716309
		Sm	<0.011	<0.007	<0.004	<0.004	<0.017	<0.006	<0.018	<0.006	<0.007	<0.006	<0.016	<0.018	<0.009	<0.013	<0.004	<0.010	<0.011	<0.009	<0.026	0.012	0.166557	0.259056	0.311511	0.745222	0.172552
		Eu	<0.001	<0.007	0.00312753	0.00296595	<0.005	<0.002	<0.002	<0.002	<0.006	<0.005	<0.003	<0.001	<0.001	<0.001	<0.003	<0.003	<0.003	<0.003	<0.003	<0.011	0.36	0.430518	0.399184	0.93454	0.342227
		Gd	0.013346	<0.007	<0.012	0.0187808	0.005	<0.006	<0.006	<0.007	<0.016	<0.018	<0.004	<0.018	<0.004	<0.010	<0.004	<0.010	<0.050	<0.027	<0.009	<0.011	0.304154	0.3387	0.363257	0.817413	0.311433
		Tb	0.00166777	<0.004	0.00257569	0.00281838	<0.001	<0.002	<0.001	<0.002	<0.002	<0.002	<0.001	<0.002	<0.001	<0.001	<0.001	<0.003	<0.005	<0.001	<0.001	<0.002	0.0734599	0.0920245	0.0691168	0.113179	0.0660091
		Dy	0.0180808	0.028532	0.0377371	0.0253487	<0.003	<0.003	<0.003	<0.010	<0.009	<0.003	<0.006	<0.002	<0.002	<0.002	<0.002	<0.013	<0.021	<0.015	<0.005	<0.006	0.629385	0.981948	0.751713	0.856372	0.671638
		Ho	0.0064133	0.00741853	0.00880262	0.00659625	<0.001	<0.001	<0.002	<0.002	<0.001	<0.001	<0.001	<0.002	<0.001	<0.002	<0.001	<0.003	<0.001	<0.004	<0.001	<0.002	0.163778	0.301609	0.253502	0.293395	0.17621
		Er	0.0289762	0.0213085	0.0256345	0.0343593	<0.003	<0.006	<0.004	<0.004	<0.010	<0.009	<0.003	<0.007	<0.002	<0.008	<0.002	<0.006	<0.007	<0.005	<0.006	<0.022	0.787396	1.15649	1.07977	1.25627	0.660097
		Tm	0.00338952	0.00513166	0.0048677	0.00359989	<0.001	<0.003	<0.002	<0.003	<0.002	<0.002	<0.001	<0.001	<0.001	<0.001	<0.001	<0.003	<0.001	<0.001	<0.003	<0.005	0.132934	0.194492	0.180058	0.235991	0.0896967
		Yb	0.0234347	0.0280831	0.0183014	0.027112	<0.012	<0.016	<0.005	<0.012	<0.015	<0.013	<0.008	<0.004	<0.007	<0.010	<0.008	<0.017	<0.026	<0.024	<0.018	<0.010	1.08457	1.46582	1.42733	1.99752	0.704641
		Lu	0.00282143	<0.002	0.0028835	0.00437223	<0.001	<0.001	<0.002	<0.001	<0.002	<0.002	<0.001	<0.001	<0.001	<0.001	<0.001	<0.003	<0.002	<0.001	<0.004	<0.004	0.186162	0.211925	0.210945	0.360403	0.0975246
		Hf	0.0354314	0.0372726	0.0479049	0.0410678	<0.002	<0.009	<0.007	<0.003	<0.003	<0.003	<0.002	<0.002	<0.006	<0.008	<0.002	0.014	<0.005	0.005	<0.004	<0.005	0.0114421	0.0131106	0.0163947	0.0130413	<0.008
		Ta	<0.001	<0.001	<0.002	<0.001	0.001	<0.001	<0.003	<0.001	<0.002	<0.001	<0.002	<0.002	<0.001	0.001	<0.001	<0.004	<0.002	<0.001	<0.001	<0.002	<0.0008	<0.0009	<0.0009	<0.0008	<0.0010
		W	<0.007	<0.014	<0.003	<0.007	<0.009	<0.011	<0.009	0.004	<0.009	<0.009	<0.006	<0.003	<0.003	<0.007	<0.002	<0.015	<0.019	<0.023	<0.017	<0.007	<0.013	<0.004	<0.009	<0.009	<0.004
		Pb	<0.005	<0.012	<0.009	<0.007	<0.010	<0.012	<0.010	<0.012	<0.011	<0.005	<0.007	<0.007	<0.005	<0.006	<0.007	<0.014	<0.018	<0.010	<0.021	<0.020	0.0314044	0.0831325	0.0640743	0.0814803	<0.011
		Bi	<0.005	<0.009	<0.005	<0.005	<0.008	<0.008	<0.006	<0.008	<0.007	<0.008	<0.005	<0.006	<0.005	<0.005	<0.006	<0.012	<0.017	<0.014	<0.010	<0.017	<0.008	<0.007	<0.008	<0.006	<0.009
		Th	<0.003	<0.001	<0.002	<0.001	<0.001	<0.003	<0.001	<0.003	<0.001	<0.004	<0.002	<0.002	<0.001	<0.001	<0.001	<0.005	<0.002	<0.001	<0.002	<0.002	<0.004	<0.004	<0.003	<0.001	<0.003
		U	<0.002	<0.001	<0.001	<0.002	0.001	<0.003	0.001	<0.001	<0.004	<0.003	<0.002	<0.001	<0.001	<0.001	<0.001	<0.004	<0.007	<0.001	<0.007	<0.006	<0.001	<0.001	<0.001	<0.001	<0.003
			Notes:
			<VALUE	represents apparent element concentrations below the respective limit of detection

## Sheet: RawData
SAMPLES: Composition Summary
File		Time	SiO2	TiO2	Al2O3	FeO	MnO	MgO	CaO	Na2O	K2O	Li7	B11	Sc45	V51	Cr53	Co59	Ni62	As75	Rb85	Sr88	Y89	Zr90	Nb93	Mo95	Mo97	Mo98	Sb121	Cs133	Ba137	La139	Ce140	Pr141	Nd146	Sm147	Eu151	Gd157	Tb159	Dy163	Ho165	Er166	Er167	Tm169	Yb173	Lu175	Hf178	Ta181	W182	Pb208
			wt.%	wt.%	wt.%	wt.%	wt.%	wt.%	wt.%	wt.%	wt.%	µg/g	µg/g	µg/g	µg/g	µg/g	µg/g	µg/g	µg/g	µg/g	µg/g	µg/g	µg/g	µg/g	µg/g	µg/g	µg/g	µg/g	µg/g	µg/g	µg/g	µg/g	µg/g	µg/g	µg/g	µg/g	µg/g	µg/g	µg/g	µg/g	µg/g	µg/g	µg/g	µg/g	µg/g	µg/g	µg/g	µg/g	µg/g
7_Omph.csv	AG21.5-OmphOl_80 Âµm - 1	11:00:00	56.1512	0.0448349	11.8674	1.60001	0.0136974	9.56488	13.7218	7.03624	<4.5605e-05	2.63886	0.215489	10.7741	136.37	115.531	13.5598	87.7092	<0.027266	<0.0090147	14.9225	0.211702	0.659683	<0.0017354	<0.0043636	<0.016283	0.00825898	<0.021716	<0.0052518	0.0280755	<0.0024314	<0.0024968	0.000672869	<0.01011	<0.011449	<0.0012286	0.013346	0.00166777	0.0180808	0.0064133	0.0267443	0.0289762	0.00338952	0.0234347	0.00282143	0.0354314	<0.0013019	<0.0066735	<0.0048179
7_Omph.csv (copy)	AG21.5-OmphOl_80 Âµm - 2	11:01:00	56.441	0.0529957	11.7404	1.55205	0.012904	9.60361	13.5038	7.09313	0.000124066	2.48984	0.252855	3.59348	30.7502	86.9626	13.8688	98.848	<0.039201	<0.012838	18.3565	0.233244	0.886205	<0.0040696	<0.007973	<0.012766	0.00909543	<0.032288	<0.0076929	0.0139887	<0.0040207	<0.0013805	<0.0011106	<0.019172	<0.0072597	<0.0067137	<0.0071088	<0.0037981	0.028532	0.00741853	0.0363613	0.0213085	0.00513166	0.0280831	<0.0024916	0.0372726	<0.0010207	<0.013867	<0.011849
7_Omph.csv (copy) (copy)	AG21.5-OmphOl_80 Âµm - 3	11:02:00	56.217	0.0469581	11.8747	1.64315	0.0141076	9.55201	13.6052	7.0468	8.11188e-05	2.58305	0.249044	12.0443	139.445	152.065	13.5097	85.6757	<0.027749	<0.008094	12.6623	0.218011	0.767031	0.00216673	<0.013919	<0.0068855	0.00490562	<0.024848	<0.005265	0.0176027	<0.0007251	<0.00074449	<0.00059903	0.0038274	<0.0039157	0.00312753	<0.01241	0.00257569	0.0377371	0.00880262	0.0279381	0.0256345	0.0048677	0.0183014	0.0028835	0.0479049	<0.0017818	<0.0025004	<0.0086233
7_Omph.csv (copy) (copy) (copy) (copy)	AG21.5-OmphOl_80 Âµm - 5	11:04:00	56.0993	0.0527579	11.5244	1.59778	0.0134522	9.90769	14.0726	6.73193	8.50929e-05	2.46554	0.248236	3.85892	25.9792	137.039	14.4267	99.5486	<0.024687	<0.0089311	19.9594	0.25892	0.885519	0.0012844	<0.004078	<0.0065293	<0.0096942	<0.022094	<0.004562	0.0452985	<0.00068761	<0.00070588	<0.00056809	0.00362917	<0.0037134	0.00296595	0.0187808	0.00281838	0.0253487	0.00659625	0.0300781	0.0343593	0.00359989	0.027112	0.00437223	0.0410678	<0.00052196	<0.007139	<0.0074913
10_Chl.csv	AG21.5-ChlOl_80 Âµm - 1	11:51:00	29.6756	0.0167672	21.4222	5.01674	0.00463711	31.7531	<0.014893	0.000581583	0.000407277	0.20792	0.314254	0.652078	32.3724	63.862	125.328	1469.76	<0.039286	<0.011198	0.0204652	<0.00095716	<0.0017513	<0.00093801	<0.0054726	0.0291971	0.134435	<0.029024	<0.0085236	0.0224156	<0.00092069	<0.00094487	<0.00076155	<0.015233	<0.017268	<0.0053296	0.00537609	<0.00068266	<0.0027838	<0.00068725	<0.0021081	<0.0030466	<0.00065738	<0.011909	<0.00070852	<0.0023996	0.000771649	<0.0086747	<0.0096148
10_Chl.csv (copy)	AG21.5-ChlOl_80 Âµm - 2	11:52:00	29.748	0.0169382	21.3126	5.06519	0.0048513	31.741	<0.014861	0.000743221	0.000735764	0.165646	0.26797	0.568061	25.7139	63.2904	128.375	1562.96	<0.036302	<0.011947	0.0167237	<0.001105	<0.0020216	<0.001083	<0.0063184	0.0224757	0.161854	<0.030881	<0.0078364	0.0406708	<0.0010629	<0.0010909	<0.00087914	<0.0050756	<0.0057536	<0.0017758	<0.0056064	<0.0024605	<0.0032137	<0.00079334	<0.007599	<0.0035176	<0.0030365	<0.01565	<0.0008179	<0.0086475	<0.00080464	<0.011399	<0.012103
10_Chl.csv (copy) (copy)	AG21.5-ChlOl_80 Âµm - 3	11:53:00	29.6536	0.0158923	21.5088	5.16694	0.00566339	31.5342	<0.013403	0.00108788	0.00232944	0.170494	0.248751	0.69866	14.9546	108.522	129.204	1625.3	<0.03745	0.0135237	0.0645751	<0.002787	<0.0021483	<0.001151	<0.019758	0.0318536	0.162812	<0.030949	<0.0077238	0.0589468	<0.0026808	<0.0011593	<0.0022173	<0.012802	<0.017991	<0.0018871	<0.0059578	<0.00083747	<0.0034152	<0.0024804	0.00381793	<0.0037388	<0.0019141	<0.0053271	<0.0017132	<0.0069845	<0.0025157	<0.0092078	<0.0097692
10_Chl.csv (copy) (copy) (copy)	AG21.5-ChlOl_80 Âµm - 4	11:54:00	29.8073	0.0171725	21.4431	5.10647	0.00521035	31.5054	<0.014719	0.000838293	0.00184266	0.173231	0.303095	0.683389	22.8713	115.833	126.486	1605.71	<0.043308	0.0212209	0.0749622	<0.0034011	0.00451688	<0.0033341	<0.0063781	<0.031259	0.147351	<0.030425	<0.009152	0.0550166	<0.0010727	<0.003358	<0.00088722	<0.0051228	<0.0058072	<0.0017921	<0.0056581	<0.0024256	<0.0098914	<0.0024416	<0.0095781	<0.0035513	<0.0026886	<0.012392	<0.00082536	<0.0027943	<0.00081193	0.0040785	<0.01187
10_Chl.csv (copy) (copy) (copy) (copy)	AG21.5-ChlOl_80 Âµm - 5	11:55:00	42.5836	0.0125599	11.6184	3.56357	0.0031758	30.0865	<0.013007	0.0189286	0.000295495	0.0901979	0.195411	0.738368	14.4078	51.8118	103.685	1435.96	<0.033941	0.0109966	0.0381734	<0.003202	<0.0024995	<0.0013396	<0.0078155	0.0231756	0.146598	<0.0325	<0.0059404	<0.029048	<0.0013143	<0.0013492	<0.0025473	<0.0062769	<0.0071154	<0.0063672	<0.016245	<0.0022835	<0.0093123	<0.00098085	<0.0030103	<0.010198	<0.0018298	<0.014527	<0.0019718	<0.0034231	<0.002331	<0.0088016	<0.011176
10_Chl.csv (copy) (copy) (copy) (copy) (copy)	AG21.5-ChlOl_80 Âµm - 6	11:56:00	29.6456	0.0160537	21.6061	5.18879	0.00562143	31.4245	<0.013404	0.000201127	0.00038847	0.185763	0.274197	0.717584	50.7273	73.5265	127.989	1461.93	<0.035895	<0.013752	0.011562	0.00339925	<0.0021063	<0.0028088	<0.016387	<0.02634	0.149178	<0.028989	<0.007181	<0.010448	<0.0011076	<0.0028286	<0.0022788	<0.0052899	<0.0059966	<0.0046032	<0.018134	<0.0020429	<0.0033489	<0.00082654	<0.002537	<0.0091249	<0.0016227	<0.012996	<0.0017485	<0.0028843	<0.0008382	<0.0094626	<0.0054604
8_Cld&Tlc.csv (copy) (copy) (copy) (copy) (copy)	AG21.5-TcOl_80 Âµm - 1	11:10:00	61.9607	0.0118277	0.283073	1.79463	0.00116006	31.1603	<0.0098849	0.0342612	0.000268976	<0.014713	0.129286	1.41956	3.74054	41.6801	86.7707	2246.84	<0.027062	<0.0089524	0.0134636	<0.0020774	<0.0037997	<0.0008146	<0.017061	0.0112711	0.220903	<0.021779	<0.0067297	<0.02344	<0.00080419	<0.00082518	<0.00066455	<0.009536	<0.015538	<0.0033414	<0.0042508	<0.0005956	<0.0060582	<0.00060131	<0.0018405	<0.0026541	<0.0014279	<0.0077817	<0.0012705	<0.0021002	<0.0018943	<0.0056844	<0.0074006
8_Cld&Tlc.csv (copy) (copy) (copy) (copy) (copy) (copy)	AG21.5-TcOl_80 Âµm - 2	11:11:00	61.8514	0.0121694	0.282694	1.82591	0.00115041	31.2412	<0.010618	0.033273	0.000245226	<0.016024	0.12352	1.41512	3.50492	38.5463	88.8753	2275.13	<0.027397	<0.0093895	0.0106652	<0.002347	0.00159868	<0.00077021	<0.0045097	0.0213121	0.212965	<0.022935	<0.0068895	<0.007139	<0.0022601	<0.00078009	<0.0018677	<0.0036239	<0.018139	<0.0012699	<0.017749	<0.0016739	<0.0023024	<0.0021544	<0.0017399	<0.0074582	<0.0005427	<0.0035852	<0.00058539	<0.0019857	<0.0021865	<0.0026187	<0.0066539
9_Tc.csv	AG21.5-TcOl_80 Âµm - 3	11:48:00	62.077	0.00886	0.16607	1.5899	0.000851589	31.3914	<0.0088868	0.0151421	0.00079359	<0.013404	0.112532	1.21487	2.74973	25.8769	72.1786	1318.99	<0.025658	<0.0081884	0.00802004	<0.0017856	0.00204568	<0.00074198	<0.004329	0.00769593	0.118791	<0.021131	<0.0043716	0.0379899	<0.0017176	<0.00074752	<0.00060264	<0.0034784	<0.0092965	<0.0012172	<0.0038428	<0.0005402	<0.0022027	<0.0012823	<0.0016677	<0.0024096	<0.0012264	<0.0067333	<0.001099	<0.0055472	<0.00055171	<0.002503	<0.0053649
9_Tc.csv (copy)	AG21.5-TcOl_80 Âµm - 4	11:49:00	61.9367	0.0140465	0.529435	1.72498	0.00105378	30.8381	<0.0092931	0.194387	0.00441008	<0.013478	0.145062	1.09883	2.26626	48.1505	83.3028	1764.14	<0.024091	0.27766	0.10865	<0.00073246	0.003462	0.0082094	<0.004187	0.00744437	0.166607	<0.02262	0.0334706	0.0587935	<0.00070455	<0.0019642	<0.0015834	<0.0033641	<0.013073	<0.0011772	<0.010097	<0.00052242	<0.0021303	<0.0020901	<0.001613	<0.0079896	<0.0011138	<0.010309	<0.0012006	<0.0081443	0.00078747	<0.0065762	<0.0055491
9_Tc.csv (copy) (copy)	AG21.5-TcOl_80 Âµm - 5	11:50:00	61.7291	0.0132883	0.417737	1.80638	0.00112577	31.2601	<0.0095596	0.0180993	0.000358312	<0.011878	0.118815	1.07538	2.36612	38.8235	83.8596	1616.65	<0.024544	<0.0086135	0.0186662	<0.0021091	0.00896462	0.0021337	<0.012058	0.00999801	0.135016	<0.021095	<0.0051378	0.0123369	<0.0020288	<0.0026427	<0.0005869	<0.003388	<0.0038405	<0.0033896	<0.0037426	<0.00052609	<0.0021453	<0.00052966	<0.0016245	<0.0023475	<0.0014486	<0.0077451	<0.00054605	<0.0018495	<0.00053723	<0.0024374	<0.0066357
8_Cld&Tlc.csv	AG21.5-CldOl_80 Âµm - 1	11:05:00	27.4188	0.00297825	42.5699	10.6901	0.0389362	11.8327	<0.021969	<8.6302e-05	<0.00010991	<0.034771	0.0966409	12.1743	374.168	101.778	83.6751	287.947	<0.057896	<0.019074	0.0082269	0.00626928	0.323899	<0.0018413	<0.026182	0.0254883	0.0374566	<0.052146	<0.012101	<0.017086	<0.0054899	<0.0018667	<0.0015025	<0.00867	<0.0098214	<0.0030369	<0.0096144	<0.0032692	<0.013365	<0.0033008	<0.0041638	<0.0060056	<0.0026075	<0.017236	<0.0033985	0.0140154	<0.0041672	<0.015217	<0.013892
8_Cld&Tlc.csv (copy)	AG21.5-CldOl_80 Âµm - 2	11:06:00	27.2885	0.00156881	42.6783	11.0469	0.0381821	11.5036	<0.027912	<0.00010907	<0.00013754	<0.04002	0.100157	1.52425	26.2598	392.939	96.2143	375.783	<0.071491	<0.020354	0.0146886	<0.0020636	0.0334256	<0.0020128	0.0130512	<0.067185	0.0385523	<0.063789	<0.016209	0.0551271	<0.0019878	<0.0020403	0.00181817	<0.033731	<0.010736	<0.0033196	<0.048546	<0.0052397	<0.021422	<0.0014863	<0.004551	<0.0065638	<0.0014185	<0.026342	<0.0015303	<0.00519	<0.0015088	<0.01925	<0.018196
8_Cld&Tlc.csv (copy) (copy)	AG21.5-CldOl_80 Âµm - 3	11:07:00	27.5064	0.000756744	42.6424	10.4474	0.0369035	11.9321	<0.023823	<9.3456e-05	<0.00011816	<0.032704	0.09236	1.80276	29.7326	275.158	94.781	384.646	<0.064154	<0.021003	<0.0019501	<0.0053079	0.084701	<0.0066549	<0.0094336	0.0390122	0.0430438	<0.056988	<0.012121	<0.048026	<0.0051127	<0.0016324	<0.0042245	<0.0075824	<0.0085908	<0.0026563	<0.027028	<0.0011779	<0.01548	<0.0038228	<0.0036411	<0.0052514	<0.0011351	<0.024113	<0.0012245	0.00459745	<0.0012072	<0.022646	<0.010131
8_Cld&Tlc.csv (copy) (copy) (copy)	AG21.5-CldOl_80 Âµm - 4	11:08:00	27.126	0.00119664	42.9382	10.4168	0.0352544	12.0419	<0.023875	<9.3412e-05	<0.00011886	<0.03325	0.131851	2.67941	44.5121	246.811	94.7516	382.191	<0.062052	<0.017457	0.0286441	<0.0017765	0.0719413	<0.0017329	<0.028441	0.0359726	0.0370442	<0.05178	<0.013902	0.017791	<0.0017111	<0.001756	<0.005018	<0.022859	<0.025901	<0.0028576	<0.0090451	<0.0012672	<0.005181	<0.0012794	<0.0039167	<0.0056486	<0.0027776	<0.018355	<0.0036918	<0.004468	<0.0012986	<0.016523	<0.020677
8_Cld&Tlc.csv (copy) (copy) (copy) (copy)	AG21.5-CldOl_80 Âµm - 5	11:09:00	27.5048	0.000885427	42.6716	10.4248	0.036284	11.9259	<0.027487	<0.00010755	<0.00013646	<0.046278	0.0982544	1.45156	25.4348	177.651	95.1526	380.302	<0.073854	<0.02066	<0.0024951	<0.007002	0.00998193	<0.002061	<0.012069	0.0356492	0.046807	<0.059553	<0.018517	<0.081649	<0.0020348	<0.0020881	<0.0055724	<0.032145	0.0121674	<0.011263	<0.010756	<0.001507	<0.0061615	<0.0015215	<0.0046573	<0.022259	<0.004813	<0.0095959	<0.0041301	<0.0053138	<0.0015443	<0.0070103	<0.020193
11_Grt.csv	AG21.5-Grt_80 Âµm - 1	11:57:00	39.4931	0.0319552	21.5977	19.9375	0.463494	6.1899	12.2711	0.0150078	0.000280321	0.0408936	0.185536	11.9437	3.61206	3.01128	51.5727	1.70779	<0.044626	<0.01111	0.232462	5.06298	0.521205	0.0024438	0.0617816	0.0840394	<0.01421	<0.038432	<0.011256	0.633244	<0.0038537	0.00697273	0.00297368	0.0896832	0.166557	0.359761	0.304154	0.0734599	0.629385	0.163778	0.744114	0.787396	0.132934	1.08457	0.186162	0.0114421	<0.00081928	<0.013234	0.0314044
11_Grt.csv (copy)	AG21.5-Grt_80 Âµm - 2	11:58:00	39.4212	0.0357819	21.6324	19.42	0.484853	6.06518	12.9206	0.0195081	0.000404608	0.026641	0.303652	12.5073	4.39975	3.04942	53.1989	1.85813	0.0360037	<0.015519	0.450784	7.79642	0.595396	<0.0045212	0.0429832	<0.042408	<0.0041945	<0.035761	<0.0076995	1.87623	0.00293784	0.00904897	0.00476869	0.150346	0.259056	0.430518	0.3387	0.0920245	0.981948	0.301609	1.19722	1.15649	0.194492	1.46582	0.211925	0.0131106	<0.00086059	<0.0039055	0.0831325
11_Grt.csv (copy) (copy)	AG21.5-Grt_80 Âµm - 3	11:59:00	39.5897	0.0335292	21.5447	19.4373	0.48862	6.71661	12.1703	0.0188987	0.000354652	0.0239368	0.359694	13.9435	4.74435	3.18821	51.5349	1.45081	<0.039869	<0.012897	0.505348	6.74723	0.495882	0.00471029	0.0874364	0.0682883	<0.011404	<0.031829	<0.0080304	1.93411	0.0029395	0.00862348	0.00868194	0.208606	0.311511	0.399184	0.363257	0.0691168	0.751713	0.253502	1.06807	1.07977	0.180058	1.42733	0.210945	0.0163947	<0.000861	<0.0086514	0.0640743
11_Grt.csv (copy) (copy) (copy)	AG21.5-Grt_80 Âµm - 4	12:00:00	39.4504	0.0263116	21.6951	19.9035	0.561429	6.94076	11.4011	0.0209245	0.000411995	<0.021214	0.32287	27.6965	6.69638	4.5567	46.599	1.65254	<0.036981	<0.012921	0.619091	7.83173	0.584086	0.0078627	0.119265	0.0663904	<0.0038539	<0.034781	<0.0092714	1.46282	0.0123358	0.0424874	0.020934	0.432121	0.745222	0.93454	0.817413	0.113179	0.856372	0.293395	1.30478	1.25627	0.235991	1.99752	0.360403	0.0130413	<0.00079032	<0.0090181	0.0814803
11_Grt.csv (copy) (copy) (copy) (copy)	AG21.5-Grt_80 Âµm - 5	12:01:00	39.2416	0.0304261	22.3659	20.3399	0.469085	5.83436	11.7087	0.00992349	<7.28e-05	0.0231534	0.184737	14.2112	4.87638	1.11658	50.9441	1.71228	<0.039861	<0.010708	0.245094	4.81426	0.329661	<0.003248	0.0645819	0.0642306	<0.0046855	<0.033342	<0.0094144	0.541153	<0.0031845	0.00240607	0.00316259	0.0716309	0.172552	0.342227	0.311433	0.0660091	0.671638	0.17621	0.628378	0.660097	0.0896967	0.704641	0.0975246	<0.0082857	<0.00096064	<0.00436	<0.010999
SAMPLES: Limits of Detection Summary				Method: Pettke
File		Time	SiO2	TiO2	Al2O3	FeO	MnO	MgO	CaO	Na2O	K2O	Li7	B11	Sc45	V51	Cr53	Co59	Ni62	As75	Rb85	Sr88	Y89	Zr90	Nb93	Mo95	Mo97	Mo98	Sb121	Cs133	Ba137	La139	Ce140	Pr141	Nd146	Sm147	Eu151	Gd157	Tb159	Dy163	Ho165	Er166	Er167	Tm169	Yb173	Lu175	Hf178	Ta181	W182	Pb208
			wt.%	wt.%	wt.%	wt.%	wt.%	wt.%	wt.%	wt.%	wt.%	µg/g	µg/g	µg/g	µg/g	µg/g	µg/g	µg/g	µg/g	µg/g	µg/g	µg/g	µg/g	µg/g	µg/g	µg/g	µg/g	µg/g	µg/g	µg/g	µg/g	µg/g	µg/g	µg/g	µg/g	µg/g	µg/g	µg/g	µg/g	µg/g	µg/g	µg/g	µg/g	µg/g	µg/g	µg/g	µg/g	µg/g	µg/g
7_Omph.csv	AG21.5-OmphOl_80 Âµm - 1	11:00:00	0.0194972	1.3509e-05	9.52044e-06	0.000136972	5.9878e-05	8.28741e-06	0.00912144	3.54932e-05	4.56046e-05	0.0133579	0.0326101	0.0209392	0.0308139	0.258648	0.00418093	0.20782	0.0272658	0.0090147	0.00210182	0.00177942	0.00139647	0.00173543	0.00436363	0.016283	0.00628764	0.0217156	0.00525181	0.00691678	0.00243135	0.00249675	0.000607825	0.0101104	0.0114486	0.00122861	0.00906736	0.00126969	0.00222722	0.00158527	0.0016855	0.0056663	0.000524891	0.00808944	0.000566375	0.00192038	0.0013019	0.00667353	0.00481787
7_Omph.csv (copy)	AG21.5-OmphOl_80 Âµm - 2	11:01:00	0.0302445	5.18188e-06	1.52958e-05	0.000204685	9.28016e-05	1.36755e-05	0.0141053	5.45273e-05	7.0067e-05	0.0251393	0.0511392	0.0351983	0.0481811	0.37251	0.00854877	0.370438	0.0392014	0.0128375	0.00164796	0.00139521	0.00255171	0.00406958	0.00797298	0.0127663	0.00492972	0.0322884	0.00769287	0.0126364	0.0040207	0.00138046	0.00111061	0.0191723	0.00725971	0.00671372	0.00710882	0.00379809	0.00406956	0.00100521	0.00307932	0.00444201	0.000959089	0.00634211	0.00249156	0.0104943	0.00102069	0.0138668	0.0118495
7_Omph.csv (copy) (copy)	AG21.5-OmphOl_80 Âµm - 3	11:02:00	0.0229893	9.04579e-06	1.10729e-05	0.000152013	7.11121e-05	1.01673e-05	0.0107199	4.18722e-05	5.35924e-05	0.0133205	0.0339155	0.0253872	0.0346837	0.296478	0.00622163	0.180914	0.0277492	0.00809396	0.000888859	0.000752555	0.00137636	0.000733981	0.013919	0.00688546	0.00265885	0.0248484	0.005265	0.00681474	0.000725102	0.00074449	0.000599026	0.00345742	0.00391566	0.0012108	0.0124097	0.000536932	0.00710474	0.000542159	0.00537524	0.0023955	0.000517313	0.00342047	0.000558163	0.0061262	0.00178178	0.00250044	0.00862326
7_Omph.csv (copy) (copy) (copy) (copy)	AG21.5-OmphOl_80 Âµm - 5	11:04:00	0.0213797	2.64988e-06	1.00707e-05	0.000156838	6.6256e-05	1.09353e-05	0.00998961	3.89418e-05	4.97757e-05	0.0137774	0.0361038	0.0258665	0.0346046	0.27171	0.00296095	0.236097	0.0246867	0.00893114	0.000842959	0.00071373	0.00130538	0.000696145	0.00407803	0.00652934	0.00969424	0.0220939	0.00456203	0.006461	0.000687606	0.00070588	0.00056809	0.00327835	0.00371344	0.00114824	0.00363543	0.000509188	0.00208167	0.00154835	0.00474181	0.00227106	0.00118848	0.0112339	0.00128225	0.00179504	0.000521964	0.00713899	0.00749128
10_Chl.csv	AG21.5-ChlOl_80 Âµm - 1	11:51:00	0.0313863	1.2324e-05	1.62909e-05	0.000202669	9.94964e-05	3.66226e-05	0.0148929	5.85544e-05	7.29872e-05	0.0221348	0.0470271	0.0321637	0.0503256	0.413907	0.00699041	0.269984	0.0392857	0.0111979	0.00113185	0.000957162	0.00175128	0.000938012	0.00547259	0.00879157	0.0117519	0.0290243	0.00852362	0.00867805	0.000920685	0.000944873	0.000761551	0.0152326	0.0172675	0.00532959	0.0048564	0.000682657	0.00278375	0.000687254	0.00210811	0.0030466	0.000657376	0.0119092	0.000708524	0.00239958	0.000697057	0.00867473	0.00961482
10_Chl.csv (copy)	AG21.5-ChlOl_80 Âµm - 2	11:52:00	0.0312149	4.10682e-06	1.55032e-05	0.000225022	9.8316e-05	3.47283e-05	0.014861	5.85026e-05	7.30774e-05	0.0218456	0.0512007	0.0329336	0.0510709	0.406121	0.00716295	0.274479	0.036302	0.0119472	0.00408001	0.00110498	0.00202164	0.00108299	0.0063184	0.0101515	0.00391623	0.0308815	0.00783642	0.0100198	0.00106287	0.00109086	0.000879137	0.00507558	0.00575361	0.00177575	0.00560636	0.00246052	0.00321366	0.000793344	0.007599	0.00351765	0.00303653	0.0156504	0.000817897	0.00864753	0.000804636	0.0113989	0.0121028
10_Chl.csv (copy) (copy)	AG21.5-ChlOl_80 Âµm - 3	11:53:00	0.0281107	1.28427e-05	1.43853e-05	0.000205648	8.88179e-05	3.26583e-05	0.0134032	5.32462e-05	6.55903e-05	0.0203413	0.0478813	0.0281456	0.0466405	0.374391	0.00833751	0.270911	0.0374503	0.0123099	0.00138884	0.002787	0.00214829	0.00115102	0.0197581	0.0107904	0.0041624	0.030949	0.00772377	0.0106497	0.00268077	0.00115933	0.0022173	0.0128021	0.0179907	0.00188706	0.00595784	0.00083747	0.00341515	0.00248045	0.00258665	0.00373879	0.00191408	0.00532706	0.00171317	0.00698452	0.00251568	0.00920782	0.0097692
10_Chl.csv (copy) (copy) (copy)	AG21.5-ChlOl_80 Âµm - 4	11:54:00	0.0309011	1.26439e-05	1.51292e-05	0.000229454	9.81057e-05	3.68688e-05	0.0147193	5.87695e-05	7.19701e-05	0.0213619	0.0503938	0.0311183	0.0525125	0.389232	0.00603069	0.249465	0.0433077	0.0127656	0.00131911	0.00340108	0.00204012	0.0033341	0.00637812	0.0312594	0.00395361	0.0304254	0.00915199	0.0308499	0.00107269	0.003358	0.000887215	0.00512283	0.00580719	0.0017921	0.00565809	0.00242555	0.00989139	0.00244158	0.00957813	0.00355126	0.00268863	0.012392	0.000825359	0.00279433	0.000811931	0.00368425	0.0118695
10_Chl.csv (copy) (copy) (copy) (copy)	AG21.5-ChlOl_80 Âµm - 5	11:55:00	0.0273585	2.03413e-05	1.50343e-05	0.00019378	8.67745e-05	3.26373e-05	0.0130067	5.19801e-05	6.38107e-05	0.0186494	0.044178	0.0266777	0.0441885	0.37202	0.00863339	0.21916	0.033941	0.0105269	0.00161638	0.00320199	0.0024995	0.00133962	0.0078155	0.0125612	0.00484482	0.0324997	0.00594039	0.0290485	0.00131429	0.00134916	0.00254731	0.00627688	0.0071154	0.00636721	0.0162454	0.00228352	0.00931233	0.000980846	0.00301025	0.010198	0.00182981	0.0145265	0.00197176	0.00342313	0.00233102	0.0088016	0.0111755
10_Chl.csv (copy) (copy) (copy) (copy) (copy)	AG21.5-ChlOl_80 Âµm - 6	11:56:00	0.0280932	1.06523e-05	1.51498e-05	0.000209109	8.89759e-05	3.35084e-05	0.0134037	5.318e-05	6.54669e-05	0.0148914	0.0491835	0.0282685	0.0465252	0.355983	0.00948233	0.30286	0.0358953	0.0137517	0.0013623	0.0011515	0.0021063	0.00280878	0.0163867	0.02634	0.00408348	0.0289893	0.00718099	0.010448	0.00110759	0.00282865	0.00227885	0.00528988	0.00599656	0.00460316	0.0181337	0.00204288	0.00334888	0.00082654	0.00253701	0.00912487	0.00162274	0.0129963	0.00174852	0.00288428	0.000838205	0.00946261	0.00546041
8_Cld&Tlc.csv (copy) (copy) (copy) (copy) (copy)	AG21.5-TcOl_80 Âµm - 1	11:10:00	0.021082	1.5293e-05	1.11676e-05	0.000152629	6.50152e-05	1.05773e-05	0.00988493	3.84246e-05	4.8627e-05	0.0147127	0.035965	0.0201683	0.0341219	0.274093	0.00628437	0.183214	0.0270623	0.00895244	0.000986112	0.00207742	0.00379971	0.000814599	0.017061	0.0076362	0.00294892	0.0217786	0.00672966	0.0234404	0.000804192	0.000825177	0.000664555	0.00953596	0.0155377	0.00334135	0.00425081	0.000595596	0.00605815	0.000601314	0.00184047	0.00265415	0.00142794	0.00778168	0.00127051	0.0021002	0.00189432	0.00568435	0.00740065
8_Cld&Tlc.csv (copy) (copy) (copy) (copy) (copy) (copy)	AG21.5-TcOl_80 Âµm - 2	11:11:00	0.0226054	1.70809e-05	1.15947e-05	0.000156872	7.0159e-05	1.48131e-05	0.0106178	4.12871e-05	5.2575e-05	0.0160238	0.0406815	0.0229579	0.0373582	0.286573	0.00323299	0.229571	0.0273972	0.00938947	0.000932339	0.00234698	0.00144414	0.000770215	0.00450968	0.00721948	0.00278801	0.0229355	0.00688952	0.00713896	0.00226006	0.000780088	0.0018677	0.00362388	0.0181394	0.00126988	0.0177488	0.00167387	0.00230243	0.00215441	0.00173989	0.00745816	0.000542704	0.00358519	0.000585392	0.00198572	0.00218646	0.00261867	0.0066539
9_Tc.csv	AG21.5-TcOl_80 Âµm - 3	11:48:00	0.0185951	1.04527e-05	9.88613e-06	0.000142715	5.88679e-05	1.8402e-05	0.00888681	3.47569e-05	4.29754e-05	0.0134035	0.0334549	0.018028	0.030881	0.251747	0.00351585	0.179027	0.0256579	0.00818837	0.0021109	0.00178563	0.00138595	0.000741985	0.00432898	0.00695199	0.00268266	0.0211311	0.00437163	0.00686351	0.0017176	0.00074752	0.000602645	0.00347845	0.00929653	0.00121723	0.00384284	0.000540196	0.00220272	0.00128233	0.00166774	0.00240958	0.00122639	0.00673333	0.00109905	0.00554715	0.000551709	0.00250295	0.00536489
9_Tc.csv (copy)	AG21.5-TcOl_80 Âµm - 4	11:49:00	0.0195691	1.31681e-05	1.01575e-05	0.000140896	6.19625e-05	2.25033e-05	0.00929313	3.66414e-05	4.5491e-05	0.0134783	0.0312217	0.020346	0.0329769	0.270407	0.00491047	0.171968	0.0240914	0.00661103	0.000865966	0.000732459	0.00134029	0.000717652	0.00418699	0.00672474	0.00259479	0.02262	0.00515116	0.00663874	0.000704551	0.00196423	0.00158341	0.00336412	0.0130729	0.00117716	0.010097	0.000522415	0.00213025	0.00209009	0.00161299	0.00798962	0.00111378	0.0103087	0.00120057	0.00814433	0.000533511	0.00657615	0.00554913
9_Tc.csv (copy) (copy)	AG21.5-TcOl_80 Âµm - 5	11:50:00	0.0201599	2.74076e-06	1.06767e-05	0.000142154	6.38715e-05	2.29869e-05	0.00955958	3.79168e-05	4.69546e-05	0.0118784	0.0354825	0.0227137	0.0328012	0.257777	0.0056775	0.164239	0.024544	0.00861346	0.000872159	0.00210913	0.00134967	0.000722791	0.0120577	0.00677365	0.00261348	0.0210954	0.00513779	0.0066866	0.00202876	0.0026427	0.000586897	0.00338796	0.00384055	0.00338959	0.00374257	0.000526091	0.00214527	0.000529656	0.00162448	0.00234747	0.00144855	0.00774509	0.000546049	0.00184952	0.000537227	0.00243741	0.00663574
8_Cld&Tlc.csv	AG21.5-CldOl_80 Âµm - 1	11:05:00	0.04707	3.34762e-05	2.20181e-05	0.000366256	0.000145254	1.89961e-05	0.0219695	8.63016e-05	0.000109912	0.0347715	0.0809691	0.0597583	0.0776001	0.615759	0.0143395	0.317297	0.0578956	0.0190736	0.00222949	0.00188775	0.00838146	0.00184128	0.0261823	0.0172683	0.0161878	0.0521464	0.0121011	0.0170859	0.00548992	0.00186672	0.0015025	0.00866999	0.00982143	0.00303688	0.00961436	0.00326918	0.0133654	0.00330083	0.0041638	0.00600561	0.00260749	0.0172356	0.00339848	0.00474771	0.00416723	0.0152171	0.013892
8_Cld&Tlc.csv (copy)	AG21.5-CldOl_80 Âµm - 2	11:06:00	0.0593402	7.65974e-06	2.92009e-05	0.00042049	0.000184114	2.47227e-05	0.0279124	0.00010907	0.000137537	0.0400203	0.0860427	0.0606649	0.0880716	0.790107	0.0101181	0.601643	0.0714912	0.0203536	0.0086746	0.0020636	0.00377429	0.00201284	0.0117896	0.0671854	0.0259446	0.0637891	0.0162091	0.0186743	0.00198781	0.00204032	0.00164242	0.0337308	0.010736	0.00331964	0.0485458	0.00523969	0.0214218	0.00148631	0.00455095	0.0065638	0.00141849	0.0263425	0.00153031	0.00518996	0.00150881	0.0192498	0.018196
8_Cld&Tlc.csv (copy) (copy)	AG21.5-CldOl_80 Âµm - 3	11:07:00	0.0509356	1.96999e-05	2.69202e-05	0.000354633	0.0001576	2.36767e-05	0.0238229	9.34556e-05	0.000118164	0.0327043	0.0827101	0.0503135	0.082278	0.646625	0.0123489	0.481202	0.0641543	0.021003	0.00195014	0.00530794	0.00302024	0.0066549	0.00943361	0.0151033	0.00583241	0.056988	0.0121206	0.0480256	0.00511267	0.00163244	0.00422447	0.00758241	0.00859078	0.00265629	0.0270278	0.00117791	0.01548	0.00382282	0.00364114	0.00525141	0.00113507	0.0241125	0.00122451	0.00415303	0.00120722	0.0226461	0.010131
8_Cld&Tlc.csv (copy) (copy) (copy)	AG21.5-CldOl_80 Âµm - 4	11:08:00	0.051003	2.33982e-05	2.66618e-05	0.000382755	0.000157949	2.41124e-05	0.0238746	9.34123e-05	0.000118861	0.0332498	0.0776079	0.051583	0.0812267	0.676946	0.0156805	0.516496	0.0620523	0.0174572	0.00209798	0.00177654	0.00324933	0.00173292	0.0284414	0.0162476	0.00627436	0.0517797	0.0139015	0.0160712	0.00171107	0.001756	0.00501799	0.0228589	0.0259009	0.00285764	0.00904514	0.00126719	0.00518097	0.0012794	0.00391668	0.00564862	0.00277758	0.0183545	0.00369182	0.00446801	0.00129864	0.0165227	0.0206765
8_Cld&Tlc.csv (copy) (copy) (copy) (copy)	AG21.5-CldOl_80 Âµm - 5	11:09:00	0.0586573	3.34954e-05	3.15568e-05	0.000422342	0.000181138	2.77034e-05	0.0274866	0.000107551	0.000136464	0.046278	0.097338	0.0562314	0.0921179	0.780044	0.00291044	0.424798	0.0738537	0.0206601	0.00249505	0.00700201	0.00386443	0.00206099	0.012069	0.0193219	0.00746159	0.0595532	0.0185167	0.0816492	0.00203484	0.0020881	0.00557242	0.0321447	0.0109912	0.0112626	0.0107562	0.001507	0.00616154	0.00152149	0.00465735	0.0222591	0.00481296	0.00959595	0.00413006	0.00531376	0.00154429	0.00701029	0.020193
11_Grt.csv	AG21.5-Grt_80 Âµm - 1	11:57:00	0.0343876	2.27434e-05	1.76556e-05	0.000219641	0.000108774	3.77458e-05	0.0164204	6.48503e-05	8.01724e-05	0.0210552	0.0607143	0.0336322	0.0583223	0.474034	0.00721722	0.3714	0.0446265	0.01111	0.00133179	0.00519972	0.00205882	0.00110378	0.00643955	0.0103521	0.0142099	0.0384317	0.011256	0.0102146	0.00385367	0.00111153	0.000895408	0.00517107	0.00586188	0.0018087	0.0203265	0.0008027	0.00327355	0.00287563	0.00248012	0.00358601	0.000773024	0.0051068	0.00234025	0.00281892	0.00081928	0.0132337	0.00991125
11_Grt.csv (copy)	AG21.5-Grt_80 Âµm - 2	11:58:00	0.0327291	2.64808e-05	1.6736e-05	0.000218172	0.000103054	2.57021e-05	0.0155968	6.18052e-05	7.65073e-05	0.0217354	0.0580135	0.0327659	0.0544191	0.421331	0.00640036	0.410486	0.0346763	0.0155185	0.0013992	0.00118246	0.0021627	0.00452125	0.0307848	0.0424085	0.00419451	0.0357613	0.00769949	0.0327305	0.00113736	0.00116775	0.00286862	0.00543244	0.00615817	0.00190002	0.00599907	0.00257164	0.0104877	0.00084866	0.00260558	0.0114906	0.000812064	0.0131407	0.00214301	0.0029608	0.000860586	0.00390554	0.0114934
11_Grt.csv (copy) (copy)	AG21.5-Grt_80 Âµm - 3	11:59:00	0.0301974	1.95143e-05	1.60788e-05	0.000226128	9.52666e-05	2.07707e-05	0.0143436	5.70512e-05	7.02062e-05	0.02177	0.0512111	0.0266073	0.0522407	0.39028	0.00563212	0.304549	0.0398691	0.0128971	0.00140013	0.00118313	0.00216383	0.00116044	0.00677005	0.010886	0.0114042	0.0318294	0.00803042	0.01074	0.00113801	0.00116848	0.000941119	0.00543571	0.0167411	0.00516498	0.0163079	0.00229223	0.00344084	0.000849093	0.00260725	0.00377045	0.000812522	0.0118851	0.00193807	0.00296198	0.000861	0.00865141	0.0109124
11_Grt.csv (copy) (copy) (copy)	AG21.5-Grt_80 Âµm - 4	12:00:00	0.0320754	1.26938e-05	1.69287e-05	0.000227626	0.000101124	2.01404e-05	0.0152281	6.06319e-05	7.45165e-05	0.021214	0.0554716	0.0282724	0.0523684	0.423648	0.00710375	0.271532	0.0369814	0.0129215	0.00128544	0.00108611	0.00198628	0.0010654	0.00621552	0.00999544	0.00385388	0.0347809	0.0092714	0.0098608	0.00104468	0.00336979	0.00271386	0.0156756	0.00565676	0.00174514	0.00551016	0.000774496	0.00992244	0.000779417	0.00239361	0.0139451	0.00187527	0.0123898	0.0020202	0.00271862	0.000790324	0.00901805	0.0065028
11_Grt.csv (copy) (copy) (copy) (copy)	AG21.5-Grt_80 Âµm - 5	12:01:00	0.0311997	2.14744e-05	1.63404e-05	0.000233443	9.8276e-05	1.9443e-05	0.0148646	5.91232e-05	7.27998e-05	0.0195812	0.0527814	0.0285436	0.0492499	0.42574	0.00801782	0.230996	0.0398606	0.0107078	0.00156274	0.00132028	0.00241442	0.00324796	0.0189485	0.0380648	0.0046855	0.0333424	0.00941443	0.0375497	0.00318447	0.00130409	0.00263338	0.00606622	0.00687663	0.00531955	0.00669814	0.000941468	0.0038397	0.00094741	0.0072969	0.00420883	0.00187328	0.0170522	0.00201794	0.00828566	0.000960638	0.00436004	0.0109992
[truncated: 4 more columns]
