# Supplementary material for: Magmatic genesis, hydration, and subduction of the tholeiitic eclogite-facies Allalin gabbro (Western Alps, Switzerland)
Source: Swiss J Geosci. 2024 Jun 19;117(1):12. doi: 10.1186/s00015-024-00461-8 (PMC11186922; doi:10.1186/s00015-024-00461-8)
Supplement: Supplementary file 10 — Additional file 10. Table S8. LA-ICP-MS major to trace element concentrations [µg/g] of metamorphic minerals in the clinopyroxene domain. [file 15_2024_461_MOESM10_ESM.xlsx]

## Sheet: AverageConcentrations
		Table S8	LA-ICP-MS trace element concentrations [µg/g] of metamorphic minerals in the clinopyroxene domain
		Rock type	Completely eclogitized Mg-gabbro
		Sample	AG21.5
		Domain	Clinopyroxene domain
		Phase	Omphacite
		No.	1	2	3	4	5
		Li	2.40293	2.43529	2.27513	2.28643	2.02953
		B	0.204237	0.19027	0.213715	0.209357	0.256204
		Sc	44.0402	34.7839	6.22852	6.06763	93.0572
		V	205.07	219.938	79.5374	88.8302	313.762
		Cr	5132.26	6302.6	2464.42	2594.89	3209.86
		Co	13.3205	13.8158	14.3653	15.2205	14.2172
		Ni	95.2147	97.0585	105.039	117.252	96.6596
		As	<0.037	<0.041	<0.023	<0.022	<0.033
		Rb	<0.011	<0.015	<0.007	0.010288	<0.013
		Sr	10.905	11.4608	17.2332	15.506	9.06049
		Y	0.29188	0.249676	0.256346	0.227187	0.618676
		Zr	1.08566	0.971208	17.2447	1.84387	3.99679
		Nb	0.392889	0.291536	0.827624	0.772427	0.411893
		Mo	<0.006	<0.006	0.00436788	0.0102213	0.00586941
		Sb	<0.030	<0.034	<0.019	<0.021	<0.037
		Cs	<0.006	<0.008	<0.006	<0.004	<0.010
		Ba	<0.032	0.0569594	0.115531	2.78394	3.09974
		La	<0.001	<0.001	<0.001	<0.002	<0.003
		Ce	<0.003	<0.001	<0.002	<0.002	0.00511604
		Pr	<0.003	<0.001	<0.001	<0.002	<0.003
		Nd	<0.005	<0.005	<0.003	0.00468691	<0.016
		Sm	<0.006	<0.006	<0.004	0.00531307	0.0177935
		Eu	<0.006	<0.002	0.00285945	<0.003	<0.006
		Gd	<0.006	<0.018	0.0090291	0.0103477	0.0415803
		Tb	0.00372651	0.00279465	0.00271938	0.00144225	0.011688
		Dy	0.0303969	0.0199466	0.0221832	0.0251618	0.0814443
		Ho	0.0137359	0.00899866	0.00845207	0.00969363	0.025513
		Er	0.0512684	0.0374933	0.0357607	0.0316746	0.0828586
		Tm	0.00803893	0.00471013	0.00550759	0.00410887	0.0105723
		Yb	0.0437786	0.0457948	0.038077	0.0231422	0.0728518
		Lu	0.00732108	0.00616046	0.00396495	0.00356996	0.0106057
		Hf	0.129763	0.0892283	0.554017	0.16128	0.187757
		Ta	0.0307098	0.0219541	0.0582513	0.0545028	0.0330632
		W	<0.004	0.00711774	0.00587597	<0.007	0.00620003
		Pb	<0.010	<0.013	0.00852777	0.0270796	0.088711
		Bi	<0.010	<0.009	<0.005	<0.003	<0.006
		Th	<0.004	<0.001	<0.002	<0.001	<0.003
		U	0.00108892	<0.001	0.000688525	0.00161094	<0.001
			Notes:
			<VALUE	represents apparent element concentrations below the respective limit of detection

## Sheet: RawData
SAMPLES: Composition Summary
File		Time	SiO2	TiO2	Al2O3	FeO	MnO	MgO	CaO	Na2O	K2O	Li7	B11	Sc45	V51	Cr53	Co59	Ni62	As75	Rb85	Sr88	Y89	Zr90	Nb93	Mo95	Mo97	Mo98	Sb121	Cs133	Ba137	La139	Ce140	Pr141	Nd146	Sm147	Eu151	Gd157	Tb159	Dy163	Ho165	Er166	Er167	Tm169	Yb173	Lu175	Hf178	Ta181	W182	Pb208
			wt.%	wt.%	wt.%	wt.%	wt.%	wt.%	wt.%	wt.%	wt.%	µg/g	µg/g	µg/g	µg/g	µg/g	µg/g	µg/g	µg/g	µg/g	µg/g	µg/g	µg/g	µg/g	µg/g	µg/g	µg/g	µg/g	µg/g	µg/g	µg/g	µg/g	µg/g	µg/g	µg/g	µg/g	µg/g	µg/g	µg/g	µg/g	µg/g	µg/g	µg/g	µg/g	µg/g	µg/g	µg/g	µg/g	µg/g
12_Omph-1-1.csv	AG21.5-OmphCpx_64 - 1	12:02:00	56.5842	0.703199	10.8107	1.72742	0.012965	9.54581	13.7461	6.86953	<7.1814e-05	2.40293	0.204237	44.0402	205.07	5132.26	13.3205	95.2147	<0.036985	<0.010918	10.905	0.29188	1.08566	0.392889	<0.0062358	<0.032111	0.0071343	<0.029828	<0.0059707	<0.031674	<0.0010479	<0.0034451	<0.002774	<0.0050057	<0.0056744	<0.0056036	<0.0055269	0.00372651	0.0303969	0.0137359	0.0505064	0.0512684	0.00803893	0.0437786	0.00732108	0.129763	0.0307098	<0.0035975	<0.0099929
12_Omph-1-1.csv (copy)	AG21.5-OmphCpx_64 - 2	12:03:00	56.789	0.517677	11.0587	1.70908	0.0126904	9.45827	13.4099	7.04454	0.000175332	2.43529	0.19027	34.7839	219.938	6302.6	13.8158	97.0585	<0.041081	<0.015281	11.4608	0.249676	0.971208	0.291536	<0.0060801	<0.0097811	0.00834783	<0.034012	<0.0082431	0.0569594	<0.0010216	<0.0010492	<0.00084477	<0.0048804	<0.0055324	<0.0017065	<0.018056	0.00279465	0.0199466	0.00899866	0.0431965	0.0374933	0.00471013	0.0457948	0.00616046	0.0892283	0.0219541	0.00711774	<0.012665
12_Omph-1-1.csv (copy) (copy)	AG21.5-OmphCpxIncl_80 - 1	12:04:00	59.2771	0.422121	5.5424	2.08136	0.0101417	20.79	8.79574	3.06013	0.0209583	0.930265	0.412757	108.191	375.523	7095.08	53.1299	625.76	<0.019902	0.128054	25.4469	1.74624	3.57602	0.281822	<0.0033698	0.0100031	0.0670658	0.0188256	0.0191041	23.8772	0.000835644	0.00987034	0.0038004	0.0418857	0.048613	0.00418755	0.173549	0.0367058	0.303508	0.0715295	0.231276	0.206413	0.0316221	0.192166	0.0272307	0.247211	0.0189542	<0.0019435	0.389937
12_Omph-1-1.csv (copy) (copy) (copy)	AG21.5-OmphCpxIncl_80 - 2	12:05:00	59.0617	0.890615	5.48863	1.95872	0.010073	19.2534	9.85727	3.47074	0.00888521	1.07414	0.303665	125.565	438.196	7006.73	46.3883	512.904	<0.021922	0.0334158	15.646	2.59114	8.04899	0.414596	<0.0032014	<0.022079	0.058612	<0.019527	<0.0063152	13.1385	0.00257984	0.0226264	0.00935322	0.0839279	0.0784579	0.0106074	0.27424	0.0577478	0.447055	0.105918	0.339136	0.294539	0.0439953	0.277147	0.0355989	0.426251	0.0420201	<0.0048792	0.304578
12_Omph-1-1.csv (copy) (copy) (copy) (copy)	AG21.5-OmphCpx_80 - 1	12:06:00	55.6748	1.33317	10.8856	1.64236	0.0134749	9.76772	14.0339	6.6488	0.000150648	2.27513	0.213715	6.22852	79.5374	2464.42	14.3653	105.039	<0.022508	<0.0066435	17.2332	0.256346	17.2447	0.827624	0.00436788	<0.0063496	0.0126421	<0.019252	<0.0055961	0.115531	<0.00066275	<0.0017742	<0.0014281	<0.0031664	<0.0035894	0.00285945	0.0090291	0.00271938	0.0221832	0.00845207	0.0319537	0.0357607	0.00550759	0.038077	0.00396495	0.554017	0.0582513	0.00587597	0.00852777
12_Omph-1-1.csv (copy) (copy) (copy) (copy) (copy)	AG21.5-OmphCpx_80 - 2	12:07:00	55.5922	1.34132	11.0441	1.68277	0.0139545	9.72807	13.8788	6.71661	0.0021315	2.28643	0.209357	6.06763	88.8302	2594.89	15.2205	117.252	<0.021721	0.010288	15.506	0.227187	1.84387	0.772427	0.0102213	<0.017848	0.0180529	<0.021171	<0.0044949	2.78394	<0.0018626	<0.0019134	<0.00154	0.00468691	0.00531307	<0.003111	0.0103477	0.00144225	0.0251618	0.00969363	0.0471874	0.0316746	0.00410887	0.0231422	0.00356996	0.16128	0.0545028	<0.0073168	0.0270796
13_Omph-1-2.csv	AG21.5-OmphCpxIncl_80 - 3	12:08:00	56.2027	0.822155	7.30366	2.07756	0.0139105	17.4746	12.4967	3.56907	0.0396032	0.704395	0.802482	126.856	377.789	9394.51	44.4769	496.471	<0.022447	0.211101	58.5385	2.31268	2.75896	0.577995	<0.011436	0.0150482	0.0422488	0.0511478	0.0252226	42.4898	0.00313998	0.0110602	0.00512778	0.060012	0.0935409	0.00648251	0.214116	0.0442264	0.395149	0.0971262	0.284881	0.272113	0.0371514	0.231052	0.030806	0.246367	0.0239083	0.00731269	1.1912
13_Omph-1-2.csv (copy)	AG21.5-OmphCpxIncl_80 - 4	12:09:00	57.9904	0.937178	5.92981	1.97561	0.0117187	18.8352	10.8291	3.47053	0.0204665	0.887913	0.414705	119.372	380.106	7926.77	47.3348	509.274	<0.023447	0.145517	30.1702	3.11326	4.25737	0.565375	<0.010524	0.0140055	0.0562797	0.0348274	0.0136184	23.2548	0.00563485	0.0242298	0.0068467	0.0970885	0.0926957	0.00964865	0.303852	0.0642047	0.514324	0.125602	0.371822	0.363954	0.0488001	0.328603	0.0421714	0.268097	0.0460178	<0.0060646	0.555378
13_Omph-1-2.csv (copy) (copy)	AG21.5-OmphCpx_64 - 3	12:10:00	56.1414	0.726597	10.6527	1.66996	0.0129008	10.0602	14.2155	6.5186	0.00216747	2.02953	0.256204	93.0572	313.762	3209.86	14.2172	96.6596	<0.033488	<0.012692	9.06049	0.618676	3.99679	0.411893	0.00586941	0.00944979	0.0133502	<0.036654	<0.0096013	3.09974	<0.003363	0.00511604	<0.0027804	<0.01607	0.0177935	<0.005617	0.0415803	0.011688	0.0814443	0.025513	0.0836067	0.0828586	0.0105723	0.0728518	0.0106057	0.187757	0.0330632	0.00620003	0.088711
13_Omph-1-2.csv (copy) (copy) (copy)	AG21.5-OmphCpxIncl_80 - 5	12:11:00	59.956	0.918395	4.61254	2.09159	0.00878166	21.7082	7.91451	2.77247	0.0175616	0.674979	0.277843	94.1341	331.309	4876.99	57.8778	631.337	<0.023439	0.106348	17.4843	1.7414	2.83943	0.363272	0.00399527	0.0171551	0.0666687	0.0271574	0.0113662	13.7935	0.00134146	0.0124058	0.00376912	0.0608976	0.0750892	0.00672152	0.170984	0.0412675	0.298605	0.0668007	0.224568	0.217234	0.0290037	0.176559	0.0271543	0.254609	0.0407919	0.00652127	0.363133
SAMPLES: Limits of Detection Summary				Method: Pettke
File		Time	SiO2	TiO2	Al2O3	FeO	MnO	MgO	CaO	Na2O	K2O	Li7	B11	Sc45	V51	Cr53	Co59	Ni62	As75	Rb85	Sr88	Y89	Zr90	Nb93	Mo95	Mo97	Mo98	Sb121	Cs133	Ba137	La139	Ce140	Pr141	Nd146	Sm147	Eu151	Gd157	Tb159	Dy163	Ho165	Er166	Er167	Tm169	Yb173	Lu175	Hf178	Ta181	W182	Pb208
			wt.%	wt.%	wt.%	wt.%	wt.%	wt.%	wt.%	wt.%	wt.%	µg/g	µg/g	µg/g	µg/g	µg/g	µg/g	µg/g	µg/g	µg/g	µg/g	µg/g	µg/g	µg/g	µg/g	µg/g	µg/g	µg/g	µg/g	µg/g	µg/g	µg/g	µg/g	µg/g	µg/g	µg/g	µg/g	µg/g	µg/g	µg/g	µg/g	µg/g	µg/g	µg/g	µg/g	µg/g	µg/g	µg/g	µg/g
12_Omph-1-1.csv	AG21.5-OmphCpx_64 - 1	12:02:00	0.0307669	1.95128e-05	1.64575e-05	0.00023381	9.77732e-05	1.63523e-05	0.0147106	5.86733e-05	7.18141e-05	0.0231342	0.0525528	0.0281187	0.0512748	0.406329	0.00728618	0.34711	0.0369851	0.0109182	0.00128961	0.00108943	0.00637756	0.00106888	0.00623576	0.0321107	0.00386679	0.0298283	0.0059707	0.0316742	0.00104786	0.00344507	0.002774	0.00500567	0.0056744	0.00560365	0.00552688	0.000776833	0.00316829	0.00250251	0.00240126	0.00347342	0.00239511	0.00494333	0.00257993	0.00272598	0.000792595	0.00359746	0.00999289
12_Omph-1-1.csv (copy)	AG21.5-OmphCpx_64 - 2	12:03:00	0.0314082	1.70966e-05	1.66048e-05	0.00021864	9.9843e-05	1.33796e-05	0.0149652	5.96115e-05	7.26342e-05	0.0184021	0.055122	0.0317671	0.0521521	0.395455	0.00748773	0.265924	0.0410808	0.0152815	0.00125741	0.00106212	0.00194211	0.0010422	0.0060801	0.00978107	0.00377044	0.0340115	0.00824312	0.00964749	0.0010216	0.00104922	0.000844765	0.00488037	0.00553236	0.00170649	0.0180559	0.000757351	0.0103507	0.000762067	0.00234124	0.00338689	0.000729398	0.0128315	0.00209166	0.0026572	0.000772662	0.00350711	0.0126651
12_Omph-1-1.csv (copy) (copy)	AG21.5-OmphCpxIncl_80 - 1	12:04:00	0.0162158	7.63967e-06	8.4626e-06	0.000110655	5.14244e-05	6.80532e-06	0.00774662	3.07544e-05	3.77627e-05	0.0105523	0.0274111	0.0178115	0.026709	0.210699	0.00434297	0.178491	0.0199021	0.00749071	0.000696902	0.0016236	0.00107623	0.000577629	0.00336982	0.00542166	0.00576448	0.0166813	0.00391847	0.0147498	0.000566149	0.00058149	0.00046814	0.00746055	0.00845724	0.000945688	0.00298607	0.000419702	0.00472176	0.000422298	0.00129756	0.00517812	0.000404216	0.00736757	0.00043536	0.00147232	0.00118101	0.00194346	0.00391118
12_Omph-1-1.csv (copy) (copy) (copy)	AG21.5-OmphCpxIncl_80 - 2	12:05:00	0.0175883	8.92226e-06	9.09909e-06	0.000127669	5.58742e-05	7.73111e-06	0.00839096	3.35041e-05	4.09254e-05	0.0104629	0.0288903	0.019367	0.0286129	0.217405	0.0039069	0.202417	0.0219217	0.00743212	0.000662068	0.000559134	0.00102228	0.000548762	0.0032014	0.0220793	0.00198546	0.0195267	0.00631519	0.0050803	0.000537797	0.000552404	0.000444684	0.00853964	0.00291259	0.000898314	0.00283652	0.00132508	0.00162607	0.00133322	0.00409701	0.00592781	0.000383971	0.0025373	0.00159042	0.00139835	0.00040668	0.00487924	0.00535404
12_Omph-1-1.csv (copy) (copy) (copy) (copy)	AG21.5-OmphCpx_80 - 1	12:06:00	0.0185148	1.62323e-05	9.54512e-06	0.000128093	5.89848e-05	7.69791e-06	0.00885693	3.4981e-05	4.32002e-05	0.0126311	0.0282273	0.0220463	0.0318692	0.240881	0.00313533	0.187164	0.0225076	0.00664351	0.00212652	0.00179573	0.00125974	0.00067634	0.00394565	0.00634958	0.00244715	0.0192519	0.00559605	0.00626168	0.000662752	0.00177422	0.00142812	0.00316642	0.00358944	0.00110702	0.00349555	0.000491302	0.00200388	0.00161703	0.00151919	0.00572884	0.00101057	0.00312693	0.00132803	0.00563643	0.000501127	0.00227484	0.0068928
12_Omph-1-1.csv (copy) (copy) (copy) (copy) (copy)	AG21.5-OmphCpx_80 - 2	12:07:00	0.0192675	1.64875e-05	9.84917e-06	0.000131308	6.09853e-05	7.83235e-06	0.00920535	3.65124e-05	4.50815e-05	0.0136824	0.0336391	0.0228032	0.0315816	0.259805	0.00520579	0.149647	0.0217209	0.00619006	0.0022934	0.00193647	0.00354014	0.00190095	0.00395709	0.0178484	0.00687834	0.0211714	0.00449492	0.00628017	0.00186255	0.00191338	0.00154	0.00317538	0.0035996	0.00311103	0.0035053	0.0013807	0.00563158	0.000495653	0.00426975	0.00617878	0.00107929	0.00313576	0.00143203	0.00172749	0.00140821	0.0073168	0.00606351
13_Omph-1-2.csv	AG21.5-OmphCpxIncl_80 - 3	12:08:00	0.018473	7.43644e-06	9.39442e-06	0.000132396	5.87738e-05	6.10349e-06	0.0087961	3.50447e-05	4.3309e-05	0.0113575	0.0305335	0.0213281	0.0311153	0.242184	0.00277853	0.214315	0.0224467	0.00757798	0.00236493	0.000631934	0.00365	0.000620409	0.0114357	0.00582579	0.00224496	0.0204043	0.00502382	0.00574442	0.000607811	0.000624436	0.00158783	0.00290413	0.00329212	0.00411583	0.00320574	0.000450561	0.00580663	0.00143216	0.00139346	0.00637184	0.000433955	0.00724738	0.00147646	0.00499093	0.000459506	0.00208604	0.0075742
13_Omph-1-2.csv (copy)	AG21.5-OmphCpxIncl_80 - 4	12:09:00	0.0176233	6.84369e-06	8.46683e-06	0.000128411	5.60319e-05	6.12304e-06	0.00841702	3.35565e-05	4.12099e-05	0.0118634	0.0285033	0.0218646	0.0280106	0.22711	0.00255731	0.164785	0.0234467	0.00605517	0.00217634	0.00058802	0.00107487	0.000577358	0.0105238	0.00542213	0.00208927	0.0201108	0.00460917	0.00534606	0.000565572	0.000581077	0.00146103	0.0108218	0.00306345	0.00295155	0.0139594	0.000419244	0.00171005	0.000421749	0.00129672	0.0018768	0.000403796	0.00833827	0.00108796	0.00588494	0.00133584	0.00606458	0.0052435
13_Omph-1-2.csv (copy) (copy)	AG21.5-OmphCpx_64 - 3	12:10:00	0.0316515	1.3026e-05	1.45019e-05	0.000232678	0.000100504	1.0582e-05	0.0150763	6.00174e-05	7.40553e-05	0.0136666	0.0527493	0.0384892	0.0474152	0.441849	0.00844745	0.377885	0.033488	0.0126924	0.00109646	0.00349654	0.00169177	0.00090886	0.00530204	0.00853631	0.003289	0.0366536	0.00960133	0.00841602	0.00336305	0.00345546	0.00278043	0.0160698	0.00482203	0.00561704	0.00469511	0.000659879	0.00269162	0.00250769	0.00204118	0.00295454	0.00188397	0.0042006	0.000684321	0.00231272	0.00254203	0.00305492	0.00869162
13_Omph-1-2.csv (copy) (copy) (copy)	AG21.5-OmphCpxIncl_80 - 5	12:11:00	0.017856	1.09036e-05	8.78871e-06	0.000124618	5.68643e-05	6.33647e-06	0.00855177	3.43067e-05	4.1998e-05	0.0118593	0.0293639	0.023014	0.0287873	0.249845	0.00407523	0.192771	0.0234391	0.00767434	0.00231722	0.000629948	0.0011514	0.000618657	0.00360906	0.00581128	0.0069512	0.0186029	0.0060278	0.0177871	0.000605894	0.000622582	0.00199191	0.00289528	0.00328209	0.00101196	0.00319557	0.000449121	0.00568778	0.00140261	0.00138937	0.00624436	0.00134305	0.00711423	0.000465736	0.00625838	0.00182101	0.00207914	0.00625289
[truncated: 4 more columns]
