# Supplementary material for: Magmatic genesis, hydration, and subduction of the tholeiitic eclogite-facies Allalin gabbro (Western Alps, Switzerland)
Source: Swiss J Geosci. 2024 Jun 19;117(1):12. doi: 10.1186/s00015-024-00461-8 (PMC11186922; doi:10.1186/s00015-024-00461-8)
Supplement: Supplementary file 11 — Additional file 11. Table S9. LA-ICP-MS major to trace element concentrations [µg/g] of metamorphic minerals in the plagioclase domain. [file 15_2024_461_MOESM11_ESM.xlsx]

## Sheet: AverageConcentrations
		Table S9	LA-ICP-MS trace element concentrations [µg/g] of metamorphic phases in the plagioclase domain
		Rock type
		Sample
		Phase	Bulk A					Bulk B					Chloritoid
		No.	1	2	3	4	5	1	2	3	4	5	1	2	3	4	5
		Li	0.125922	0.8236	1.37321	1.31426	0.645451	1.23168	1.00804	0.756921	1.21977	1.49324	<0.026	0.123832	0.0744795	<0.030	<0.080
		B	0.30659	0.366895	0.29773	0.324577	0.284199	0.323576	0.319999	0.293955	0.343113	0.34372	0.152092	<0.092	0.0893907	0.107311	0.0831001
		Sc	1.6502	1.97854	2.62714	3.55843	3.40398	3.41236	3.51132	2.89634	3.74428	4.31943	1.738	2.04213	1.79341	1.66398	1.46433
		V	6.00512	6.88953	9.09838	11.0118	11.6682	10.9081	13.2789	10.8561	12.1382	12.9976	29.4627	29.8015	31.7749	30.3554	30.4506
		Cr	3.90041	5.80342	10.813	16.0591	16.2874	16.6785	20.7916	13.564	18.9823	19.72	138.694	122.941	135.334	139.468	127.162
		Co	1.14743	6.26813	10.6687	9.74252	4.98018	8.3354	7.10298	5.61428	7.9102	9.64095	96.078	90.3753	91.6945	94.2455	94.8202
		Ni	6.95897	41.4224	109.15	72.1005	38.5952	56.4012	53.4411	41.1132	52.6543	67.2135	379.246	366.189	366.329	370.037	369.002
		As	<0.061	<0.045	<0.052	<0.045	<0.059	<0.049	<0.055	<0.046	<0.044	<0.039	<0.057	<0.069	<0.061	<0.058	<0.055
		Rb	0.09525	0.537285	0.0905745	0.107785	0.163196	<0.017	0.0318735	0.0201699	<0.016	0.0663253	<0.017	<0.017	<0.020	<0.019	<0.019
		Sr	1192.32	803.133	692.586	715.374	1119.69	448.063	926.017	1274.77	636.22	510.448	0.136266	0.765805	0.743562	0.136151	0.473
		Y	2.35088	1.6762	1.90146	2.30472	4.07549	1.81123	2.82043	3.55771	2.32463	1.78736	<0.002	0.00608869	0.0055902	0.00262548	<0.002
		Zr	0.763539	0.541669	0.444945	0.511231	0.627809	0.730474	0.701313	0.580374	0.699408	0.712572	0.0167328	0.0751113	0.0547634	0.0251883	0.026
		Nb	0.00187999	<0.003	<0.001	<0.003	<0.002	<0.004	<0.005	0.00768101	0.00341575	<0.004	<0.002	<0.002	<0.007	0.002	<0.005
		Mo	<0.010	0.0109472	<0.008	<0.007	<0.009	<0.010	<0.030	<0.009	<0.009	<0.022	<0.011	<0.011	<0.011	<0.010	0.017
		Sb	<0.049	<0.036	<0.045	<0.037	<0.049	<0.042	<0.050	<0.040	<0.043	<0.036	0.0749286	<0.053	<0.051	<0.046	<0.049
		Cs	<0.010	0.0517943	<0.009	<0.011	0.0152298	<0.010	0.00971099	<0.013	<0.013	0.0083196	<0.013	<0.015	<0.015	<0.012	<0.014
		Ba	3.78015	2.45875	2.89316	4.24181	3.40592	2.19611	2.61965	2.59264	2.24409	1.95956	0.321232	0.0623141	0.241603	0.0776492	0.0401357
		La	1.00412	0.78396	1.01858	1.10225	1.68748	0.863753	1.75939	1.92385	1.15218	0.757783	<0.005	<0.002	<0.002	<0.002	<0.005
		Ce	2.50771	1.98235	2.57181	2.82996	4.54987	2.12175	4.42028	4.73094	2.93681	1.97287	<0.005	<0.002	<0.002	<0.005	<0.002
		Pr	0.3638	0.290226	0.396153	0.404289	0.675645	0.3017	0.653538	0.69504	0.431877	0.29175	<0.009	<0.009	0.00963573	<0.008	0.0135139
		Nd	1.78763	1.50769	1.8293	2.06783	3.37128	1.64266	3.29472	3.46992	2.10356	1.39431	<0.009	<0.009	0.00963573	<0.008	0.0135139
		Sm	0.508252	0.411369	0.484291	0.580312	0.943428	0.451883	0.831762	0.910526	0.71835	0.350958	<0.010	<0.011	<0.036	<0.032	<0.010
		Eu	0.894502	0.625891	0.647024	0.743516	1.19	0.424787	0.912179	1.12448	0.64931	0.495802	<0.008	<0.009	<0.003	<0.003	<0.011
		Gd	0.542346	0.481379	0.564307	0.729472	1.16184	0.574007	0.868242	0.999498	0.766608	0.467649	<0.010	<0.010	<0.010	<0.009	<0.024
		Tb	0.0876843	0.059309	0.0850267	0.0887284	0.160505	0.0719594	0.11107	0.141286	0.104035	0.0688539	<0.001	<0.005	<0.004	<0.001	<0.003
		Dy	0.465228	0.336717	0.492902	0.52803	0.926822	0.407777	0.644136	0.818155	0.501889	0.403487	<0.018	<0.006	<0.016	<0.005	<0.006
		Ho	0.0863326	0.0586802	0.0828794	0.0848516	0.148226	0.068338	0.114804	0.147272	0.088003	0.0699666	<0.001	<0.005	<0.004	<0.003	<0.001
		Er	0.211989	0.154647	0.154921	0.187118	0.327629	0.149888	0.220358	0.324866	0.192563	0.158571	<0.004	<0.005	<0.004	<0.011	<0.004
		Tm	0.0201311	0.0150896	0.0136301	0.0151409	0.0256474	0.0107966	0.0223659	0.0266502	0.0168928	0.013654	<0.003	<0.001	<0.003	<0.004	<0.003
		Yb	0.0911471	0.0707351	0.0549103	0.0510952	0.126897	0.0701637	0.0948766	0.150768	0.053896	0.0486815	<0.018	<0.025	<0.009	<0.018	<0.009
		Lu	0.0101242	0.00732233	0.00719276	0.00600019	0.00784291	0.00596924	0.0090856	0.0138313	0.00534909	0.00629898	<0.003	<0.002	<0.005	<0.003	<0.004
		Hf	0.021869	0.0141104	0.0117353	0.0263877	0.0386131	0.0416464	0.0207179	0.0292449	0.0332262	0.0489797	<0.023	<0.005	<0.014	<0.004	<0.005
		Ta	<0.001	<0.003	<0.001	<0.001	<0.004	<0.001	<0.004	<0.004	<0.004	<0.001	<0.004	<0.001	<0.001	<0.001	<0.001
		W	<0.006	<0.004	<0.011	<0.004	<0.005	<0.005	<0.014	<0.017	<0.014	<0.004	<0.013	<0.021	<0.006	<0.013	<0.016
		Pb	0.452566	0.245275	0.219644	0.181259	0.296313	0.113413	0.234764	0.358698	0.157675	0.135317	<0.017	<0.020	<0.015	<0.016	<0.022
		Bi	<0.012	<0.009	<0.010	<0.006	<0.013	<0.010	<0.011	0.0103439	0.00727868	<0.009	<0.014	<0.010	<0.013	<0.011	<0.012
		Th	0.00659698	0.00179497	0.00326999	0.00836463	0.00923292	0.00544166	0.0150547	0.00855297	0.00717801	0.00465664	<0.002	<0.005	<0.007	<0.005	<0.005
		U	0.00287315	0.00212935	0.00133195	0.00199041	0.0113895	<0.004	0.00601902	0.00909296	0.0046999	0.00285242	<0.004	<0.002	<0.002	<0.002	<0.002
			Notes:
			<VALUE	represents apparent element concentrations below the respective limit of detection

## Sheet: RawData
SAMPLES: Composition Summary
File		Time	SiO2	TiO2	Al2O3	FeO	MnO	MgO	CaO	Na2O	K2O	Li7	B11	Sc45	V51	Cr53	Co59	Ni62	As75	Rb85	Sr88	Y89	Zr90	Nb93	Mo95	Mo97	Mo98	Sb121	Cs133	Ba137	La139	Ce140	Pr141	Nd146	Sm147	Eu151	Gd157	Tb159	Dy163	Ho165	Er166	Er167	Tm169	Yb173	Lu175	Hf178	Ta181	W182	Pb208
			wt.%	wt.%	wt.%	wt.%	wt.%	wt.%	wt.%	wt.%	wt.%	µg/g	µg/g	µg/g	µg/g	µg/g	µg/g	µg/g	µg/g	µg/g	µg/g	µg/g	µg/g	µg/g	µg/g	µg/g	µg/g	µg/g	µg/g	µg/g	µg/g	µg/g	µg/g	µg/g	µg/g	µg/g	µg/g	µg/g	µg/g	µg/g	µg/g	µg/g	µg/g	µg/g	µg/g	µg/g	µg/g	µg/g	µg/g
15_Plg-bulk.csv (copy) (copy) (copy) (copy) (copy)	AG21.5-PlgABulk_80 - 1	12:22:00	41.8709	0.0400128	32.2156	0.75802	0.0088843	0.462291	24.2087	0.435177	0.000404672	0.125922	0.30659	1.6502	6.00512	3.90041	1.14743	6.95897	<0.060668	0.09525	1192.32	2.35088	0.763539	0.00187999	<0.0099066	<0.015972	<0.0061488	<0.048605	<0.01047	3.78015	1.00412	2.50771	0.3638	1.78763	0.508252	0.894502	0.542346	0.0876843	0.465228	0.0863326	0.19836	0.211989	0.0201311	0.0911471	0.0101242	0.021869	<0.0012544	<0.0056972	0.452566
18_PlgA.csv	AG21.5-PlgABulk_80 - 2	12:59:00	47.0653	0.0394024	26.1895	1.04202	0.00792735	2.84564	19.7462	3.05999	0.00407268	0.8236	0.366895	1.97854	6.88953	5.80342	6.26813	41.4224	<0.045294	0.537285	803.133	1.6762	0.541669	<0.0034285	0.0109472	0.0219992	0.0118595	<0.035715	0.0517943	2.45875	0.78396	1.98235	0.290226	1.50769	0.411369	0.625891	0.481379	0.059309	0.336717	0.0586802	0.145409	0.154647	0.0150896	0.0707351	0.00732233	0.0141104	<0.0031852	<0.0042368	0.245275
18_PlgA.csv (copy)	AG21.5-PlgABulk_80 - 3	13:00:00	50.1017	0.035535	22.4912	1.24661	0.00891279	4.51894	17.2732	4.30711	0.0167651	1.37321	0.29773	2.62714	9.09838	10.813	10.6687	109.15	<0.052038	0.0905745	692.586	1.90146	0.444945	<0.0013156	<0.0077342	<0.04054	0.00883314	<0.045476	<0.0089439	2.89316	1.01858	2.57181	0.396153	1.8293	0.484291	0.647024	0.564307	0.0850267	0.492902	0.0828794	0.129938	0.154921	0.0136301	0.0549103	0.00719276	0.0117353	<0.00096874	<0.01148	0.219644
18_PlgA.csv (copy) (copy)	AG21.5-PlgABulk_80 - 4	13:01:00	50.1262	0.0353997	21.7403	1.29492	0.00890981	4.93269	17.4228	4.41901	0.0196778	1.31426	0.324577	3.55843	11.0118	16.0591	9.74252	72.1005	<0.04549	0.107785	715.374	2.30472	0.511231	<0.0034843	<0.0069364	<0.032922	0.00633719	<0.03682	<0.010508	4.24181	1.10225	2.82996	0.404289	2.06783	0.580312	0.743516	0.729472	0.0887284	0.52803	0.0848516	0.177972	0.187118	0.0151409	0.0510952	0.00600019	0.0263877	<0.00086863	<0.0039608	0.181259
18_PlgA.csv (copy) (copy) (copy)	AG21.5-PlgABulk_80 - 5	13:02:00	45.9995	0.0321991	26.9677	1.04763	0.00695186	2.66343	21.0492	2.22629	0.00715642	0.645451	0.284199	3.40398	11.6682	16.2874	4.98018	38.5952	<0.058552	0.163196	1119.69	4.07549	0.627809	<0.0015342	<0.009023	<0.014495	<0.017339	<0.049385	0.0152298	3.40592	1.68748	4.54987	0.675645	3.37128	0.943428	1.19	1.16184	0.160505	0.926822	0.148226	0.297586	0.327629	0.0256474	0.126897	0.00784291	0.0386131	<0.0035074	<0.0051512	0.296313
15_Plg-bulk.csv	AG21.5-PlgBBulk_80 - 1	12:17:00	50.3797	0.0308275	25.9037	1.08805	0.00758502	5.41607	12.6095	4.56188	0.00267153	1.23168	0.323576	3.41236	10.9081	16.6785	8.3354	56.4012	<0.048966	<0.0171	448.063	1.81123	0.730474	<0.0041668	<0.0095541	<0.015395	<0.0059286	<0.041838	<0.010374	2.19611	0.863753	2.12175	0.3017	1.64266	0.451883	0.424787	0.574007	0.0719594	0.407777	0.068338	0.133164	0.149888	0.0107966	0.0701637	0.00596924	0.0416464	<0.0012109	<0.0054988	0.113413
15_Plg-bulk.csv (copy)	AG21.5-PlgBBulk_80 - 2	12:18:00	48.5475	0.0325228	26.2396	1.14398	0.00912772	4.27127	16.3136	3.43287	0.00952124	1.00804	0.319999	3.51132	13.2789	20.7916	7.10298	53.4411	<0.055329	0.0318735	926.017	2.82043	0.701313	<0.0052171	<0.030434	<0.013592	0.00579422	<0.050088	0.00971099	2.61965	1.75939	4.42028	0.653538	3.29472	0.831762	0.912179	0.868242	0.11107	0.644136	0.114804	0.243532	0.220358	0.0223659	0.0948766	0.0090856	0.0207179	<0.0038565	<0.013805	0.234764
15_Plg-bulk.csv (copy) (copy)	AG21.5-PlgBBulk_80 - 3	12:19:00	46.7141	0.0385301	27.0905	1.11066	0.00792129	3.22431	19.0465	2.76385	0.00364881	0.756921	0.293955	2.89634	10.8561	13.564	5.61428	41.1132	<0.04641	0.0201699	1274.77	3.55771	0.580374	0.00768101	<0.0086734	<0.036814	0.00794476	<0.040336	<0.013058	2.59264	1.92385	4.73094	0.69504	3.46992	0.910526	1.12448	0.999498	0.141286	0.818155	0.147272	0.303107	0.324866	0.0266502	0.150768	0.0138313	0.0292449	<0.0036374	<0.016519	0.358698
15_Plg-bulk.csv (copy) (copy) (copy)	AG21.5-PlgBBulk_80 - 4	12:20:00	50.1047	0.030075	25.1391	1.11145	0.00780243	5.09862	14.1868	4.32018	0.00124813	1.21977	0.343113	3.74428	12.1382	18.9823	7.9102	52.6543	<0.044246	<0.016425	636.22	2.32463	0.699408	0.00341575	<0.0089997	<0.014506	<0.015451	<0.042687	<0.01252	2.24409	1.15218	2.93681	0.431877	2.10356	0.71835	0.64931	0.766608	0.104035	0.501889	0.088003	0.195454	0.192563	0.0168928	0.053896	0.00534909	0.0332262	<0.0039876	<0.014322	0.157675
15_Plg-bulk.csv (copy) (copy) (copy) (copy)	AG21.5-PlgBBulk_80 - 5	12:21:00	51.9879	0.0327439	20.7685	1.24863	0.008881	6.18073	14.598	5.17293	0.00167397	1.49324	0.34372	4.31943	12.9976	19.72	9.64095	67.2135	<0.039268	0.0663253	510.448	1.78736	0.712572	<0.0036902	<0.021526	<0.034702	0.00804303	<0.036014	0.0083196	1.95956	0.757783	1.97287	0.29175	1.39431	0.350958	0.495802	0.467649	0.0688539	0.403487	0.0699666	0.1693	0.158571	0.013654	0.0486815	0.00629898	0.0489797	<0.00088953	<0.00404	0.135317
14_Cld.csv	AG21.5-CldPlg_80 - 1	12:12:00	27.3763	0.000792653	42.804	10.59	0.0387913	11.7096	0.0335649	0.0163961	0.00052457	<0.026412	0.152092	1.738	29.4627	138.694	96.078	379.246	<0.056894	<0.017	0.136266	<0.0019085	0.0167328	<0.0018745	<0.010935	0.0454869	0.0275369	0.0749286	<0.013013	0.321232	<0.0046372	<0.0047652	<0.004793	<0.0087719	<0.0099439	<0.0077449	<0.0096813	<0.0013607	<0.01753	<0.0013686	<0.0042096	<0.0060943	<0.0033108	<0.018011	<0.0029336	<0.02259	<0.0035045	<0.013096	<0.017231
14_Cld.csv (copy)	AG21.5-CldPlg_80 - 2	12:13:00	29.2011	0.00271202	40.716	9.91049	0.0363711	11.4779	0.729585	0.495751	<0.00011532	0.123832	<0.091913	2.04213	29.8015	122.941	90.3753	366.189	<0.068683	<0.016799	0.765805	0.00608869	0.0751113	<0.002026	<0.011819	0.0280963	0.0378809	<0.052563	<0.014562	0.0623141	<0.0019838	<0.0020387	<0.00164	<0.0094802	<0.010747	<0.0090015	<0.010463	<0.0050407	<0.0059981	<0.00507	<0.0045496	<0.0065871	<0.0014163	<0.025434	<0.0015247	<0.0051512	<0.0014991	<0.021119	<0.020456
14_Cld.csv (copy) (copy)	AG21.5-CldPlg_80 - 3	12:14:00	28.0509	0.00151337	42.0004	10.3866	0.0380705	11.5572	0.324243	0.210719	0.000304807	0.0744795	0.0893907	1.79341	31.7749	135.334	91.6945	366.329	<0.061358	<0.019995	0.743562	0.0055902	0.0547634	<0.0067665	<0.010852	0.0258016	0.0369826	<0.050754	<0.015355	0.241603	<0.0018213	<0.0018719	<0.0043134	0.00963573	<0.035889	<0.0030419	<0.0096059	<0.0038676	<0.015776	<0.0038898	<0.0041774	<0.0060487	<0.003015	<0.0085954	<0.0050913	<0.013547	<0.0013762	<0.006249	<0.015261
14_Cld.csv (copy) (copy) (copy)	AG21.5-CldPlg_80 - 4	12:15:00	27.6035	0.0035811	42.6237	10.5402	0.0383368	11.6896	0.0484132	0.0226546	<0.00010445	<0.030149	0.107311	1.66398	30.3554	139.468	94.2455	370.037	<0.058148	<0.018797	0.136151	0.00262548	0.0251883	0.00193464	<0.010195	0.0545427	<0.021685	<0.045861	<0.011626	0.0776492	<0.0017108	<0.0047773	<0.0038424	<0.0081763	<0.031774	<0.0028572	<0.0090229	<0.0012681	<0.0051728	<0.0034649	<0.010662	0.00629065	<0.0037898	<0.017876	<0.0029109	<0.0044409	<0.0012926	<0.012995	<0.016399
14_Cld.csv (copy) (copy) (copy) (copy)	AG21.5-CldPlg_80 - 5	12:16:00	27.5241	0.000672021	42.7303	10.5711	0.0387477	11.6624	<0.021753	0.0224506	<0.00010569	<0.029808	0.0831001	1.46433	30.4506	127.162	94.8202	369.002	<0.055395	<0.019442	0.473149	<0.0019918	0.0255172	<0.0047172	0.0168515	0.0339373	0.0345982	<0.048911	<0.014474	0.0401357	<0.0046173	<0.001969	<0.0038168	0.0135139	<0.010379	<0.011014	<0.024352	<0.0034224	<0.0057922	<0.001428	<0.0043944	<0.015339	<0.0032965	<0.0090411	<0.0040148	<0.0049718	<0.0014473	<0.01584	<0.021543
SAMPLES: Limits of Detection Summary				Method: Pettke
File		Time	SiO2	TiO2	Al2O3	FeO	MnO	MgO	CaO	Na2O	K2O	Li7	B11	Sc45	V51	Cr53	Co59	Ni62	As75	Rb85	Sr88	Y89	Zr90	Nb93	Mo95	Mo97	Mo98	Sb121	Cs133	Ba137	La139	Ce140	Pr141	Nd146	Sm147	Eu151	Gd157	Tb159	Dy163	Ho165	Er166	Er167	Tm169	Yb173	Lu175	Hf178	Ta181	W182	Pb208
			wt.%	wt.%	wt.%	wt.%	wt.%	wt.%	wt.%	wt.%	wt.%	µg/g	µg/g	µg/g	µg/g	µg/g	µg/g	µg/g	µg/g	µg/g	µg/g	µg/g	µg/g	µg/g	µg/g	µg/g	µg/g	µg/g	µg/g	µg/g	µg/g	µg/g	µg/g	µg/g	µg/g	µg/g	µg/g	µg/g	µg/g	µg/g	µg/g	µg/g	µg/g	µg/g	µg/g	µg/g	µg/g	µg/g	µg/g
15_Plg-bulk.csv (copy) (copy) (copy) (copy) (copy)	AG21.5-PlgABulk_80 - 1	12:22:00	0.0488673	6.44478e-06	2.63948e-05	0.000340428	0.000156273	1.99081e-05	0.0233981	9.36346e-05	0.000113968	0.0320413	0.0810529	0.0497741	0.0772112	0.630501	0.0108625	0.410588	0.0606683	0.0217655	0.00204856	0.00172723	0.00953903	0.00169826	0.00990661	0.0159719	0.00614877	0.0486046	0.0104699	0.0157349	0.00502234	0.00516418	0.001373	0.00794117	0.00900216	0.00838679	0.0264868	0.00123118	0.0050228	0.00123786	0.00381239	0.00552385	0.00118598	0.00784154	0.00127612	0.0130215	0.00125437	0.00569716	0.00994682
18_PlgA.csv	AG21.5-PlgABulk_80 - 2	12:59:00	0.0363925	1.64729e-05	1.89823e-05	0.00026711	0.000117354	3.8958e-05	0.0175044	7.11947e-05	8.50018e-05	0.020595	0.0601554	0.035586	0.0591977	0.498196	0.00797112	0.345745	0.0452943	0.0132021	0.00152427	0.00128239	0.00234104	0.0034285	0.0074167	0.0119236	0.00459131	0.0357147	0.0100344	0.03187	0.00123283	0.00126918	0.0010174	0.0159942	0.0181362	0.0055921	0.00649007	0.000913202	0.00372439	0.00249493	0.0028349	0.00410871	0.00272861	0.015782	0.00256726	0.0126627	0.00318523	0.00423678	0.0127674
18_PlgA.csv (copy)	AG21.5-PlgABulk_80 - 3	13:00:00	0.0381499	2.10339e-05	1.97086e-05	0.000268026	0.000123463	3.4958e-05	0.0183413	7.49961e-05	8.93788e-05	0.0251337	0.0673384	0.0453166	0.0656106	0.518671	0.00786929	0.264804	0.0520379	0.0120021	0.00158931	0.00436074	0.00244075	0.00131563	0.00773417	0.0405404	0.00478756	0.045476	0.00894389	0.0122307	0.00128535	0.00132329	0.00106072	0.0200179	0.0226974	0.00214597	0.00676647	0.000952128	0.00388287	0.00312258	0.012407	0.00428397	0.00238297	0.0197506	0.00256043	0.0108361	0.000968737	0.0114802	0.0125754
18_PlgA.csv (copy) (copy)	AG21.5-PlgABulk_80 - 4	13:01:00	0.0333336	1.6908e-05	1.69618e-05	0.000233224	0.000107441	2.75042e-05	0.0161173	6.56562e-05	7.81069e-05	0.0202494	0.0563946	0.0403825	0.0577289	0.440081	0.00632563	0.401407	0.0454898	0.0121952	0.00142519	0.00119906	0.00218853	0.00348433	0.00693635	0.0329216	0.00429345	0.0368203	0.0105077	0.0109675	0.00115254	0.00446511	0.00280926	0.00550411	0.00624047	0.00192425	0.0179209	0.00321271	0.00348149	0.00253601	0.00264996	0.00384152	0.00195797	0.00543012	0.00210374	0.00297962	0.000868625	0.00396076	0.00863202
18_PlgA.csv (copy) (copy) (copy)	AG21.5-PlgABulk_80 - 5	13:02:00	0.0429543	2.71502e-05	2.22086e-05	0.000304008	0.000138014	3.09619e-05	0.0207322	8.49307e-05	0.000101426	0.0267912	0.0735992	0.0517515	0.0743097	0.518345	0.00869463	0.459584	0.0585519	0.0169125	0.0018537	0.00155961	0.00883711	0.00153415	0.00902304	0.0144952	0.0173391	0.0493851	0.0104795	0.0142648	0.00465393	0.0015433	0.00123694	0.00715891	0.00811616	0.00995192	0.00789083	0.00344755	0.0140574	0.00346707	0.00344629	0.0155127	0.0010693	0.0219258	0.00114888	0.0038756	0.00350742	0.00515125	0.0138626
15_Plg-bulk.csv	AG21.5-PlgBBulk_80 - 1	12:17:00	0.039052	1.97856e-05	2.01273e-05	0.000277117	0.000124477	2.16475e-05	0.0186782	7.46295e-05	9.12211e-05	0.0257027	0.0671872	0.0363274	0.0619212	0.520591	0.0130906	0.422612	0.0489662	0.0171002	0.00197573	0.00166662	0.00304525	0.00416678	0.00955415	0.0153947	0.00592863	0.0418381	0.0103743	0.0483008	0.00160295	0.00164771	0.00132502	0.00766134	0.00868492	0.00267698	0.00845388	0.00302266	0.00484665	0.00119479	0.00935565	0.0169564	0.00239396	0.0192474	0.00313367	0.0105823	0.0012109	0.00549881	0.0151842
15_Plg-bulk.csv (copy)	AG21.5-PlgBBulk_80 - 2	12:18:00	0.0436967	3.4107e-05	2.19806e-05	0.000309282	0.000139453	2.03542e-05	0.0209841	8.42706e-05	0.000102048	0.0329491	0.059313	0.0436506	0.0734244	0.545406	0.00740444	0.401388	0.0553286	0.0199998	0.00629354	0.0053084	0.00268797	0.00521714	0.0304342	0.0135922	0.00523411	0.0500876	0.00701554	0.0133939	0.00510557	0.00524846	0.00116959	0.00676305	0.00766662	0.00236298	0.0269264	0.00104873	0.00427824	0.0010546	0.0117136	0.00470205	0.00101019	0.00667833	0.00309238	0.0132462	0.0038565	0.0138054	0.00280261
15_Plg-bulk.csv (copy) (copy)	AG21.5-PlgBBulk_80 - 3	12:19:00	0.0379658	2.8218e-05	1.9902e-05	0.000271004	0.000120953	1.66845e-05	0.0181568	7.34166e-05	8.88821e-05	0.0253816	0.0641565	0.0401226	0.0642727	0.495045	0.00900563	0.281017	0.0464102	0.0131215	0.00593712	0.00151267	0.00727831	0.00148682	0.00867336	0.0368141	0.00538257	0.0403359	0.0130577	0.0362747	0.00145487	0.00149568	0.00120255	0.00695407	0.00788316	0.00639854	0.00767281	0.00283979	0.00439892	0.00285556	0.00879118	0.0127345	0.00223848	0.00686692	0.002409	0.00377397	0.00363742	0.016519	0.0134074
15_Plg-bulk.csv (copy) (copy) (copy)	AG21.5-PlgBBulk_80 - 4	12:20:00	0.0391877	1.61954e-05	2.02556e-05	0.000280783	0.000124848	1.6419e-05	0.0188056	7.58496e-05	9.14283e-05	0.0296265	0.0632255	0.0418769	0.0629253	0.523235	0.00766114	0.333742	0.0442456	0.0164251	0.00186105	0.00156944	0.00286722	0.00154278	0.00899974	0.0145065	0.015451	0.0426869	0.01252	0.0395392	0.00150946	0.0015519	0.00345139	0.00721525	0.00817923	0.00252072	0.0220218	0.00111874	0.00456397	0.00112491	0.0121156	0.00501766	0.00242362	0.00712479	0.00115968	0.00391491	0.0039876	0.0143221	0.0104577
15_Plg-bulk.csv (copy) (copy) (copy) (copy)	AG21.5-PlgBBulk_80 - 5	12:21:00	0.0330274	2.34381e-05	1.66884e-05	0.000239757	0.000105159	1.35669e-05	0.0157688	6.36676e-05	7.69698e-05	0.023141	0.0546812	0.0358999	0.055095	0.426008	0.00670142	0.223724	0.0392683	0.0123165	0.00569362	0.00122474	0.00223738	0.00369018	0.0215264	0.0347019	0.00435932	0.0360139	0.00805432	0.0111556	0.00117793	0.00121113	0.000973595	0.00563075	0.00638305	0.00196706	0.00621221	0.00267559	0.00356158	0.000877795	0.00828433	0.0120023	0.000840962	0.0170404	0.00222612	0.0119739	0.000889525	0.00403997	0.0106763
14_Cld.csv	AG21.5-CldPlg_80 - 1	12:12:00	0.0477627	3.58296e-05	2.37342e-05	0.000338868	0.000151891	1.82979e-05	0.022794	9.10394e-05	0.000111559	0.0264125	0.071006	0.0605004	0.0786048	0.634168	0.00839614	0.384277	0.0568937	0.0170004	0.00714238	0.00190852	0.00348814	0.00187451	0.0109353	0.0176099	0.00678408	0.0517805	0.0130131	0.0438541	0.00463722	0.00476524	0.00479303	0.00877194	0.00994387	0.00774494	0.00968135	0.00136065	0.0175297	0.00136861	0.00420959	0.00609427	0.00331076	0.0180106	0.0029336	0.0225897	0.00350454	0.0130962	0.0172307
14_Cld.csv (copy)	AG21.5-CldPlg_80 - 2	12:13:00	0.0495687	7.68683e-06	2.46851e-05	0.000348054	0.000157824	2.26419e-05	0.0236134	9.46358e-05	0.00011532	0.0330211	0.0919131	0.0550009	0.080994	0.677616	0.00985072	0.365433	0.0686832	0.0167991	0.00244413	0.00206254	0.00376945	0.002026	0.011819	0.0190352	0.00733267	0.0525627	0.0145621	0.0509782	0.00198377	0.00203866	0.00163998	0.00948017	0.0107467	0.00900154	0.0104626	0.00504072	0.00599809	0.00506998	0.00454964	0.00658711	0.00141632	0.0254345	0.0015247	0.00515115	0.00149909	0.0211192	0.0204561
14_Cld.csv (copy) (copy)	AG21.5-CldPlg_80 - 3	12:14:00	0.050178	7.05843e-06	2.47214e-05	0.000364967	0.000159491	2.29898e-05	0.0239809	9.65457e-05	0.000117198	0.027536	0.0815405	0.0515596	0.0835768	0.653644	0.0124811	0.543621	0.0613581	0.0199954	0.00816284	0.00189368	0.00991411	0.00676646	0.0108524	0.0174806	0.0192897	0.0507537	0.0153545	0.0172299	0.00182135	0.00187186	0.00431343	0.00870428	0.0358892	0.00304186	0.00960588	0.00386755	0.0157765	0.00388984	0.00417744	0.00604874	0.00301501	0.0085954	0.00509135	0.0135465	0.00137623	0.006249	0.0152611
14_Cld.csv (copy) (copy) (copy)	AG21.5-CldPlg_80 - 4	12:15:00	0.0448588	2.94002e-05	2.33024e-05	0.000305842	0.000142699	2.11785e-05	0.0214236	8.5882e-05	0.000104448	0.0301495	0.0777892	0.0436262	0.0745382	0.591686	0.0129063	0.493693	0.0581482	0.0187974	0.00210826	0.00177876	0.00325048	0.00174763	0.0101949	0.0164234	0.0216847	0.0458607	0.0116256	0.0161869	0.00171082	0.0047773	0.00384237	0.00817633	0.0317735	0.00285722	0.00902288	0.00126808	0.0051728	0.00346493	0.0106617	0.00568255	0.00378979	0.017876	0.00291091	0.0044409	0.0012926	0.0129951	0.0163989
14_Cld.csv (copy) (copy) (copy) (copy)	AG21.5-CldPlg_80 - 5	12:16:00	0.0452284	1.78988e-05	2.44393e-05	0.000325156	0.000144881	2.28066e-05	0.0217528	8.7375e-05	0.000105694	0.029808	0.0802034	0.0447593	0.0771424	0.627098	0.0106094	0.396914	0.0553954	0.0194419	0.00236094	0.00199176	0.00363952	0.00471719	0.0114169	0.018394	0.0170749	0.0489106	0.014474	0.0181279	0.00461733	0.00196904	0.00381684	0.00915568	0.0103789	0.0110142	0.0243517	0.00342237	0.00579219	0.00142796	0.00439443	0.0153391	0.00329651	0.00904107	0.0040148	0.00497181	0.00144725	0.0158403	0.0215433
[truncated: 4 more columns]
